# Supplementary material for: Genetic–geographic correlation revealed across a broad European ecotypic sample of perennial ryegrass (Lolium perenne) using array-based SNP genotyping
Source: Theor Appl Genet. 2015 Jun 21;128(10):1917–32. doi: 10.1007/s00122-015-2556-3 (PMC4572065; doi:10.1007/s00122-015-2556-3)
Supplement: Supplementary file 3 — Supplementary material 3 (XLSX 229 kb) [file 122_2015_2556_MOESM3_ESM.xlsx]

## Sheet: Sheet1
Name	SourceSeq
Contig10004_692	GGTGGTGGTGGCGGTGGTGGAAGCGCAGACCGTGGTCGCGGAACCTCCTCAGCATCTCCC[T/G]CTTCCACGCCTTCACCGACTCGTTCTCCTCTCCATCCACCTCCTCCTCGCCATGGAACGG
Contig10006_442	CAGCTCGCCCAGGCGCTCGTCGACAAGGCCAAGGCCATCTGCGCCGAACACGGGGTTGAT[A/G]CTGAGACCATCATCGAGGTGGGTGATCCCAAGGAAACCATATGCGAAGCTGCAGAGAAGT
Contig10028_215	TGGATTTCCCAATGAGCATTGGGAAGTAAATTTACCTGCTGAAGAAGTGCCACCTGAGCT[T/C]CCAGAGCCAGCATTGGGCATTAACTTTGCACGAGATGGAATGCAGGAAAAAGATTGGCTG
Contig10054_1009	ACATGCAATTCCTCTGAACAAACAACTGTACTCATTCAGTTACATCTGCGTGACTGCCGG[A/T]GCTGCTGGCATCGTGTTCTCCATATTGTACTTCCTTGTTGACGTCCTGAATCTGCGCTAC
Contig10054_1187	GCCGCGGGCATCTTCGAGGGCTTCCTCAACGGCTGGTACTACGACGGGACCAACAACACA[T/C]TGGTTTACTGGGTGAGGAAGCACGTGTTCGTGGGGGTGTGGCACTCAACCAGGGTGGGCA
Contig10054_358	TGCTCCAGATGACCTGGCTTATGGAGTTGACATGAAGCACATAAGATGGTGTGGTATTCT[T/C]CAGAGGATTGCCCTTGCATATTTGGTAGTTGCGGTCATAGAAATTGCAACAAAAGATGCC
Contig10054_715	CCGTAAAGTTCTCGGCATCAATCACTTGTACCAGAAACCTGCATGGAGGAGGCACTGGGC[A/T]TGCACTGATGTTTCTCCACACGAGGGACCTTTTAAAAAGGATGCCCCAGCATGGTGTGCC
Contig10059_904	CGGCAGCCCGTCCGGGACGCGCACCACGTAGTCCTGGTTGGCGACGATGACGTCGGAGAA[C/G]CCGCCCTGGGTGACCTCGCCGCCGTGCTCGCGGTCGATGCCGTTGGAGGTGAGCACCATG
Contig10094_320	CTGCTTCTCTGCTCTTACAGGACCTCTGGGTATCTTGCTCAGAACCTTGGCGTCGAGGAC[T/C]GCGTACTGCTTGCGGAGCTCCACGTGCGCCTTCCCGGCGAAATGATCCACCTTGTCCTGG
Contig10100_1118	TCAAAAATCTGCTCTCCACAAGTGCAACATGGCTGGAAAGCCTGCTGTCGTTACTCGTGT[T/C]GTGGACAGTATGACTGACAACCTCAGGCCTACTCGTGCGGAGGCAACTGATGTGGCAAAC
Contig10100_1325	CAGAATTTGTGCTGAGGCTGAGAAGGTCTTCAACCAAGATTTATACTTCAAGCGGACCGT[C/G]AAATACGTGGGAGAACCCATGACTCACTTGGAATCTATTGCTTCCTCTGCAGTGCGGGCT
Contig10132_1247	TGACGAGACGATGGCGTGGCTCTCGTCGATGATCTCCTCGAGGGATCCGACGCTCATGGG[T/G]GTGCCGCGGAGGTCGTCGACCTTGGATCGGTCCTCCTCGGTCTTCTCCTCGGTGGGGCGG
Contig10132_923	AGTCTTCCCTGTTCCAGGTTCTCCGTATAATATGACCCCCTTGGGTGGCCTGATTCCAAT[A/G]TCTTCATATAGCTCTGGATGAGTCAGCGGAAGCTCAACGGCCTCTTTTATTTCTTGAATC
Contig10132_977	TCCAATGTCTTCATATAGCTCTGGATGAGTCAGCGGAAGCTCAACGGCCTCTTTTATTTC[T/C]TGAATCTGAGCATCTAGCCCACCAATATCCGCATATGATTCTAGGGGAGCTTTCTCAACT
Contig10167_665	CAAAGGCTGATACGAATTACTCAGTGCGACACCATGCAAAGGACCAGATGACGATGAGGC[A/G]GAGTGGTATACTAGTTTCTGTGATTCTGTATCTTCGACCTCCCGGTAGATATCTACAGTG
Contig10167_787	AGGTGTGAGGAGTGACATTGGTTGTTACAACTCTCCAGCTACCACTGGCAGGTCCATCGC[A/T]ATCCAACTTAAGTTTCACTTCCCACTGACATACAGAAAGATGATGCATTCTTGCACCAAC
Contig10179_415	GAAGCCACGGTTCACTTCGAGGTTCGTGTAGTAGTTATTGTCAAAGGTGTCGGGTGTCGT[T/C]GGATCAAGGTCATTTAGCGATGATCCATCACCGTTCCTTGGGCATCTCTGTGATAGGAAC
Contig10184_176	CAACTTGCTGGAGGACAAGGATGGCAGGTTCCGCAATGCGTCCCCTGATCTGAGCCGCGA[T/C]GCCCTCGCAGTTGGAGGCTTAGACGAGCAGGGCTCCTCGGCCATGAACCCACCGCGGACG
Contig10184_230	CCGCGATGCCCTCGCAGTTGGAGGCTTAGACGAGCAGGGCTCCTCGGCCATGAACCCACC[A/G]CGGACGAGCTGGGGAGTTGAAGCAGGCAGATGATGGTGATCGGCTGATTAGCCGTGTACG
Contig10226_692	GCCTGAGAAGGATGCCACGATAGGATCTACCTGACTCAATTGCATAGGCAAATGAACATT[T/G]CGGATGAAGTCCGCATAAGAAGTGCCTCCTACACCAAGTCTAAGTTCTAGAATTGGTGCA
Contig10227_480	TGGCATCCCTCCAGAAGCTATAAATTGCCTGGCATCCCAACGCTTCTCTTTATACCAGGT[T/G]GTGAAGAACTTGGTGGACTGCGCGAGCGCGAAGGCGATGAGCCCCGCGACGAGCGGGTAG
Contig10243_88	CGGCGGGTGCCACTGCCGGCGCGTGCGGTGGCAGGTGGAGGCGCCGGCGAGCGTGGTGGC[C/G]TGGATCTGCAACTGCTCCGACTGCTCCATGCGGGGGAACACCCACTTCGTCGTGCCCGCC
Contig10264_1636	CTGAAGCCCTGCTGATAGCAAGATACAATTGAACGCCATGTTTTGTCTCTTGAGCACCAT[T/C]CTCTGTCGTGAACTGTAAGCTCCAGGCGTATAATTGTTCTGCTGCATCTCTGTAGTACCT
Contig10264_732	TCCCCCACCTCATTCTTCACACCAGGGTGGTGGTTATGACTATTACAAGCATGGATCTCA[A/G]CCATATGAAAGCCAGCCACCAAACTACCCTCCTGGACCAGGTAACTACAACAGTTATGGG
Contig10264_885	GTATCCTCAGTCTGGACCTCCACAGAACTATGGCCCTGGATATGGTGATCCTAGATACAG[T/C]GCTCCTGCACCAACCCAGTACTATGGGCAGCCACCAGCGGGTCCACAGCAAGGCTACCCT
Contig10282_224	CTTTATTAGGCTTCACCTTGCCCTTGTGGGCTAGACTCAAATCCACAAGTGCCAAGATGA[C/G]TTGCAAGTTTCTCTCCCCAGTGCTTTTGCCAATCTTCTGTCAACTTGACCTCAGGAGTTG
Contig10298_465	GAGAAAGAAGTAGCGCCTCAAAGCTTTAGTACCCATATCCATGAGATATGACCGTGCCTC[A/G]TCATCATCATCATCATGCGAACAATCTCTCAGTGCCTTCCTGTATTGCAAAATATCCTCC
Contig10305_535	CTCACCACCAGTAAGCCACTCCAACTGTTTCCCTGACTGAATGAGAAGACAGCCAACAGG[A/G]ACCTTCACGTCCATCTTTTTACCATTTCTTAACCAAATGTTCAGGCCTGGAAATCTGCTT
Contig10340_195	GCCGTCGAGCGCGACGTAGAGGCCGGAGTAGAGCCAGTAGACGGCGATCGGCACGAAGGT[T/G]CCGAGCAGCTCGTCCGACACCGCAATCGCCATCCCCCCCGCCGGCCGCTGGCCTCCCCCT
Contig10352_407	CTCAGATTTGTCCCAATTATGCCACCCAGTGGGCTTTATGCAACGATCCATAAAAGTGTG[T/C]GCAAATACAACCCTCCCAAAGGGCCCCCATGGCCGACCCAGGAATATGTATCCAGCTTCT
Contig10385_107	GCGGAGCTGGTCTTCGGGGACGCTGTCGATGAGGTTGATCTGGTCGTAGAGCGAGAAGGT[T/C]CTCCTGAGAGACGGGAGGTGCCTGAGCCTGGGGGCGCTGGAGTTGGAGATAGGCCCGCTC
Contig10389_383	AGATGAATCTGTCCATGATATCCACAGAAGCACATACCATGCGAAGCACCACTTCATCGG[A/G]GACGAGCAGCTCCGCCGTACCGCCATGATGAACTCTATACTGAAGATTGATCGCCGCAAG
Contig10390_1015	TAGTGATGTGCGCCGATAGTTTTTTCCTGTTCGGTCTCTCGATCGAGGTCGATGATGTAC[A/G]CTATGTTAGTGTATTTTACTTTTCTTTCCATCTGTCGCGCTAAGTAAGTACAGTGCTACT
Contig10390_788	CTTCACCGGGAACCGCCCCTTCCTCAGCGCCATCCAGACCGCCGTCATCGGCGCGCTCGC[C/G]TCCTCCGCCGCCTACGGCATGGCCAAGGCCGTCCAGAACATCTGACTATGAGCCAAGAAC
Contig10392_460	TCGTCAGGGATCAGCTCAGGAAGCACGGGCTCACAAACCACCCCGGCAGCGGCAGCGGCA[A/G]TAGCACGAGCGTGAGCAAGAAGGAGAACGGCGCCAAGGAGAAGTCGCCCTCGACGTCTCC
Contig10440_162	TGACAATTGGTATGGTACAGGCCCACGATCCGATCCTTTCCCCCCAGAGGCCACTGCCAG[A/G]GAAGAATCGCTCAAGGTTGCAAGCAACATACTCCATATGTGCATCGATGGATCAGTTGTC
Contig10442_410	CTACCTCAACGGAGTGCTCTCCGTGACGCGGGCTCTAGGTGACTGGGACATGAAGGTGCC[T/C]GACTGTTCCACGTCGCCCCTCATCGCGGAACCAGAGTTCCAGCAGGCCACGCTGACCCAG
Contig10451_340	TTTGTGTCAATTTTCTCCAGTTTCTTCTTAAGCTTTGCCGGATCGTTTGTCTTCTCTTTG[C/G]CGCCCTTGTCTTTCTTCTTCTTCTCTTTATCTTTCTTGCCTTCATCCTCCCCATCATCAT
Contig10474_382	CATTGTTGAGGAAATGAACAGCAAACATGCTGAAGATGTTCGTAGGATATACAGCATTTA[T/C]GCTGAATCAGATTTTCAGGCGAGGGATGTGAAGATGATTTGGGTAGACAAGCTGGGTTTT
Contig10498_186	GTACTCCACCTTCTTGCACAGCTTCAAGAACTCATTACGATCCAAATCATGCTCAATGAG[T/C]TCGGCGAGCTTCATGACGAGCTTGGGCTTGATGATGGGGATCACCGCCTCCCTCTCCATC
Contig10528_127	ATGTGAAAGGAAAAAAAGAAAAAGAAACACAGTAACAATAACTAGACAGTAGTACACTCT[T/C]CGAATCCGCGCACATGAACATGCACGTGACAGTGTCGAGTCACTCATCCTACAAGAGGCA
Contig10529_763	AAACGCGAACGCGGTGGTGGCCAAGGACGGGAGCGGGGGCTACACGACTGTGTCAGCCGC[T/G]GTCGCGGCGGCGCCGACCAACTCGAATAGCAGGTACGTGATATACATCAAGGCCGGCGCC
Contig10534_448	GCTTGGATTGGCAAAGAGGATTGGGGCAAGATTTCTCCTCACAAGCACCAGCGAGGTCTA[T/C]GGTGATCCTCTCCAGCACCCTCAGGTGGAGTCATACTGGGGCAATGTCAATCCCATTGGT
Contig10534_607	AACATTGACCATGGATTACCACCGTGGTGCAAACCTTGAGGTGAGGATTGCTCGAATTTT[T/C]AACACTTATGGTCCTCGCATGTGCATAGATGATGGCCGTGTTGTCAGCAACTTTGTTGCT
Contig10534_832	AGGGGACCACATAGGACCATTCAACCTTGGTAATCCTGGTGAGTTCACCATGCTGGAGCT[A/G]GCTAAGGTGGTCCAGGACACCATTGACCCAAATGCACGCATTGAGTTCCGTGCGAACACT
Contig10543_108	CCAAACCACATACTCCTTCTCATCCTTGCCCATCATGTAGTCAGTCAGCCAGTCATGCAA[T/C]GAGTGCTTAATCCCCCTCACCTCAAGATACCTGTGCAACGACTTCTGCAAGCTCTCGTCT
Contig10552_139	ATCGGTGAGCTAATTCGTTTCCCAAAGATGGGGAAGCAGCTGCACAGGTGCATCCACCAG[T/C]TACCAAAGTTGAACCTGTCTGCCCATGTTCAACCTATTACTCGCACAGTTTTGGGTTTTG
Contig10555_237	CTGCATCTCGGTCTGGCAGTGCACGAAGCATGAGTTTATAAACAGCCCTCTGGTGGAAGA[A/G]TTCCCTTGTTCCTCCAGTGCTTCCAGGAAGTGGTCTCTGAATCCCTGCAACGTCATTAGT
Contig10559_213	GAATGCTCACTGAAGACTTGAAGTAGACCATCCACCACTTCATTTACAATAAGCTTAGCT[T/C]AATTTGGTTCTTGCTGTTTCTTAAATGTTGAACACAGCAGGATTATCTGAAAAGTGCATC
Contig10559_294	TTAAATGTTGAACACAGCAGGATTATCTGAAAAGTGCATCAAATTCCTCATGTTGAAGAA[T/C]GTTAACCCATTGCATACTTCTGAGTCCAGCTCCTTGCGGTAGACTCATACTTTGCCCGAT
Contig10562_271	AATCAGTTACCTCTTTTGGGAAAACGCAGCGGCTGATTTTGGCCACGACAAGGGCTGATG[T/C]GCATAGAAGCACCGATGATGGCAGCTGGTACTTGTTGTCCGCGAAGCCGATGATGAGCTC
Contig10591_959	CCACAAAGAAAACATCAAATGCCAGAAAAACAATGGAGAGCCAGTAAAGTTGAGGAGCGT[T/C]TTCTGACAAGGCTAGACCACCTGCAGATACCCAATAGAATCCAATGATCCACCATATGAA
Contig10593_929	AGATGGAGAGGTATATGCTTGGGGAAGAGGAGAACATGGGAGGCTTGGCTTTGGGGATGA[T/C]AAGAGTAGTCACATGGTGCCCCTAAAGGTCCAGCTTCTAGCTGGAGAGGATATTGTTCAG
Contig10606_106	GATGCGTTTGTGCAGGGAGGAGGAGAACTCGCTATGGCCGTGGCCTGCTGACATCGGGAA[T/C]TCGCCGCTCACCGGCATGGAGCGATTGCCGGTGATGATGGGCGGGATCATGGGGGTGTGG
Contig10606_178	CGGCATGGAGCGATTGCCGGTGATGATGGGCGGGATCATGGGGGTGTGGTTGCCGTCGCC[A/T]CCGTCCTCGGAGGCCCTCCCGTAGCTCATCTTGCCGTGCAGCATGGCCTCGGTGATGTGG
Contig10609_67	AGGGCGTGGGATTCTCGCATCGCGTTTCCCCAATTGACCAGGCGCCTCCGCAGCAGTCTC[T/G]TCTCTTCTCCAAGGTTCGCAGCCATGGCCGGCGGCAACCTCTTCGGCAGGGCGCTCAGCT
Contig10641_179	CTAAGAAAACCTCCCAACCCGCACGATCTTGCAGCACACCGAAGATATCAAGGTCGGCCG[A/G]CAGCACCGCTATCCAGTCCGGCAGCACCACCTCCCGCGCTCGCAGCACCGCCGCCCAGTC
Contig10642_600	TCAAGTGATGTTAATGGGGATATGGAGGCATGTTGCAGAGCGGCTAGTGTTCTTACTCAC[A/G]TAATCAAGGACAACTTGCAATGCAAAGATCGTGTATTGCAAATTCAGCTTGAAACACCTA
Contig10644_153	ATTATTTATCCGACATCGGGGAATTGTAAACACAATCAGAATCCCCAGTACAACCATACT[A/T]AACAACAGTAGTTCTGAGCTTCTGAAAGAGATTCGTCAACATCCAAGAAAGACCAATGTT
Contig10663_630	GAGGTGGTGTAGAGGAGCTCCCACTTCCCGTTGAGGAGATCGGACTTGAGCGGCTCCTTG[A/G]CCGGCCTCGCCTCCTCCAGCCGCCGGGCGATCTCGTCGACGCGGGCCTTGTCCTCGGGCG
Contig10679_310	TTTCATCTCTTGTTCATCCTTGGTCACAGCTTCACTCGATCCCAAGCCGCTTCTTAGTTT[C/G]TTCAAGCAGAAATTGTGGGTCCAGTTTGGTTTGTGTATAAGCATCGATCTTGTTCACTTC
Contig10679_563	AGGGCCATCTGTGAACTTCCCCAGGGCAGCTTCTATTTTATCCAGCGCAGCAACAGTTTC[A/C]TCTGAAACGTCTCCCTTGGAGGTTATGGATGAGTACGCTGCCTTACTGAACTCATCGGTA
Contig10712_286	TGGTGTGCGTCGGCTCGCATCTCCATTTTCAGGGCGCCGACTGCGACCATCAGCACTTCT[A/C]GACCTTGATTCAGCAGCAGCAGCTGGGCCATTTGCTGCAGAGTCGAAGGCCGACCTCCAG
Contig10718_521	CTCAAGAAATTCCCAGAGGTTCTTGGTTGTGATCTTGAGAGCGAGGTGAAGCTGAATGTT[A/G]GCAAGCTGGACAGTGACTGGAAAATCAATGGGAAAACTCTCCGGAGTGTTCTCTTACGGA
Contig10738_576	TGGGGTGGTTGCTGGCGCGCAGAGGCTAGTTGATGCCATTGGAAGTGGGGAGGGGCTTGG[A/C]TCGGTACAGCGGCTTATGCGTGAGACGCTAGATGGGAGGAAAGGACTGGAAGCGAGTTTG
Contig10738_630	GCTTGGATCGGTACAGCGGCTTATGCGTGAGACGCTAGATGGGAGGAAAGGACTGGAAGC[C/G]AGTTTGGAGCAGTGGCTCAAGAGCGTGTTTGGGTCAGAGATTGAATCCCCGTGGGATCAA
Contig10755_470	CCCTGATCCTGAAAGCCGCCACTTGCGTGCTGCTCTCGCTGAAGATTCTGGCCTTGAACT[T/C]GAGCACATACTTGTTGGATGCGGTGCAGATGAGCTAATTGATTTAATTATGAGATGTGTA
Contig10756_632	TCTGCATCTTCATGACGTCCCCGCAGGCGGGCGCGCCGACGAGGCCCGTGCCGACGTCCG[T/C]GTCGTCCTTGTCGAACGCCCCCACGTTGCGCGGGTTGCTGTAGTGGTCCACCACCCGCTC
Contig10779_345	GTGCTGCGGGAAGCTCAAGGCGCACCCGGCGAGCTGCCTGTGCAAGTACAAGAAGGACCC[A/C]AACCTGCAGCGCTACGTCAACTCCCCCAACGGCAAGAAGGTCTTCGCCGCCTGCAAGGCG
Contig10809_377	TGCTTCCCTCTCTGCTTTTGCACGAGCTTCAGTAGCTGCTCTTTCCCGTGCCTCCTTTGT[A/T]GCCCTTTCCACTGCTTGCCTACCCCTCCCTCTTTCTCTCTCTTGCTCAAGTTCCCTCTCC
Contig10817_317	AAGATTGAGGCCCTTGCCAAGGAAAAAGAGGAGATAGCGTTGTCCGCAGAGAACTGCCCA[A/G]CCGTCAAGGAAAGCGACGAGGCGCTGCAGAGGGCAAACACGCGGATCGTGGAGCTGGAGA
Contig10848_336	TTCTTGGGGTTGTGCTTCCTCCTCTTCTTCTTCCTCATCATCATCCAGAGGATCGTCAGC[T/C]GGTAATGGATGGGGCAATGGTGTTTTCATAGGGCTGAACTTTGGGAAGATGTCAGGTCTC
Contig10875_310	GAAGCTCATTGAGAGTTCACAAGGGCAGAATGTGTACCCAGCTGACCAGCAAATGCTTGT[A/G]CATCAAGGGAAGGTGCTTAAGGATGAGACTACGTTGGAGGAAAACAAAGTTCTTGAAAAC
Contig10893_639	CGCGTCCTTCCTCGGCGGCACGCTCCGAATGACGGTGTCCGTGTGCGTCATCATCCTGGA[A/G]CTCACCAACAACCTGCTCCTCCTGCCGCTCGTCATGCTGGTGCTGCTCATCTCCAAGACC
Contig10938_193	TGAAGGAGGCGACGATCATGAGAGGCAAGGGACCGTGTGGACGGCGACGTCGCACATCGT[T/G]GCGGCGGTGGTCGGCTCCGGCGTGCTAGCTCTGGCGTGGACGGTGGCGCAGCTAGGGTGG
Contig10941_256	GTAGTACAACAAACCGGTGCACCGGTTACAGGCTCACAGCAGCATCTCTGCTGCTTCACC[A/G]TTCCTAACGATTCTAACGGGACCCTCCCGTGGTCATTCCCGGCTCCTCTTGCTGCTGCAA
Contig10941_379	AGGGCACTTGTAGTGCTTGATGTGCTCCGCCTTCGCAGGGGTGATCCGGACGCACTTGCC[A/G]TGGAACCACTTCTCGCAGATGTCGCAGCAGATCCAGAACTCGCCGTTCACATAGGTCTCC
Contig10985_795	GTGGACTTCGACGGCGGAGTGGAAGATGCCGAGGCCGCACCAGTGCATGTAGTTGTTAAT[C/G]GGCGTGAGGTCGTAGACGTTGAGGAGCACCGGGAACTCCCCCGCCGGCGCGACGCCGCCG
Contig10989_965	TGGGGGGCCTTCATGGGTTTGAGTATCCTACTGTTAATTAAGATATCTGCTCACAGTCTG[C/G]GGTTGGCATTTTGGATCTGGTGTTGTCTTGCATTTGTCAAGAACTCGAAATGTAGTCCAT
Contig10991_135	GTCGGCGACGAGCGGCGGCGGGAGGCGGTCGGCGTCGTGCTTGATCGGGTACCCGTCGTC[T/C]GAGAGGTGGTACCACGCCTCCCGGAACGAGAAATCGCCCTCGTGCTGGAGGGAGAAGAAG
Contig11002_182	GCACACACGGCATGTGGAAACCGCACAAAATCTGACAAGAAAATGACGACACACATTTGT[A/G]AACTAAAACGAAACCCCTCTTGCTCCCTCTTCCTCCCGGCTGGCGAAAATTGCAGACACT
Contig11030_183	GTAGCTAGCAACACTAATCACCCCAACACTTCCTTCCTGCCATTGCAAGTACTCGTCGTA[T/G]AAATTAAGTTCTCCCCCGTACCACAAGGACATGATCAGACAAGACCCATGCATCCACTAA
Contig11030_511	GGTCTCCGGCAGGAGGAGGATGATGAAGATGGACATGACGACGATGAGCGAGGCGAAGAG[T/G]ACGAAGACCCCCCACCGGAGGTGGCACATGGCCGCCAGGAAGCACTGCGCCACGGCCGCC
Contig11037_589	GGAAAGGATCTCATGGCTTGAACACACGAATGAAGACCTTTGCAGGGAACTATATGGCCT[T/C]CGCAATCATGTTCACTCTGATCCATGTGAACCTGAGCTGCACAAAACTGGAAGTGGCTAT
Contig11056_119	GAATCCAAAAAACGAATATGTGGTAGTAAGTTTGCATAAGTCAAGTTTTACACTGCTGGT[A/C]GGTACCGTCTCCAAAACCGTGCTGCTCGCTCCATCCCTAGCTAGCTAGCTAGCTTACCAC
Contig11101_390	AATTGCCATTCGTTCACTGGCCTCTGGTCATATTCCACAAACTCCTTTTATCTTGGTGGC[T/C]ATGGGAAGCACTGGGGTCTTGTTAACTGCATGGCGTGCTCTGGCTTCCCAAGTTCTTTCT
Contig11101_624	TGCCACTGACCAGGCGACCACTAGGTTCAACAATCTATGGTGTAAGTACAATTTTGAAGG[T/C]GAAGATGGCCGTATTAGAACATAGTTGGAGGACAGGCAGGGCCGAATTCTTTGATAAGAT
Contig11113_400	CCATGCATCTCCAAATCTTAGCCAAGAAGAATTTTCACCGGAGCTTGTGGAAGGCCGAGC[A/G]GGCATGCATTCAAGGCGGTCAAGCTGGGATCGCAGAGCTGGATCGTTGGGGTCAGTGGAC
Contig11127_837	TCTTTCTTTTCTTTCGCTATCGTTTACATGATCTAGTGCTGAAATGTAGTGCGACTGGTA[T/C]GGCAGCAGCAAGTAGGTCCTCCAAAAAGTTGCTACTATTTTGCAACTAACGGGATCAGTT
Contig11161_1095	GGAAGCAGGGCGCGCCGCGGCGAGGGCCGCGAGGGCGGAGACCGTGTTGAGGTCGTTCTC[C/G]ACGAGCAGGTCGACGGTGTCGTCCCCGACGTAGTCGTAGGAGATGCAGCTGCTGCGCTCG
Contig11161_369	CCTGTTGTTGTTGTAGTTCCTCTGCTGGTAGTATCCATCATCGTTGTTGTAGTACCCGCC[A/G]CCGCCACCCCGGCCATTCTGGTACCCACCACCACCACCCTGGTATCCACCACCACCCTGG
Contig11189_175	AGGATGCCCCTTGTGGCTGGCAAGCAAGGAGTCGGAAAAGAAGCTGCTGCAGTGGTGGCA[A/G]ATGATCAAGCACACCAACAGTATCAAGATCCCTAGTCCTCGGAGGGTCTGACTCCACGTC
Contig11198_260	TCGCGATGGGCGGGAGGTCAACGGTGACGTCGCGGGTATACCCGACGGAGGCCATCTACG[A/C]GGCGGCGAGGGCGTATGTTTTCAACAACGCCACCGGCTCCACTGTCACCGTCGAGAGACT
Contig11202_125	GCCGGTGTCCAAACAAGTGAAGGAGCGTTGCGTTGAGGTCATAGACCATGCCATCAGTAG[T/C]GTCCTGCTAGCCACTGCCAAGATTGCCATATTCCAAGGATGCTTGACATGGCTGCTGCTT
Contig11216_254	CACCACGGCCAGCCTCATTCTCCCCCGTGCTTCATCGATGCCGCAACCGGCGCCTCCCTC[A/T]CCCGCGCCGACCTCCGCCGCCTCGTCTCCTCCCTCGCGCACGGCTTCCGCCGAGACCACC
Contig11252_126	TACTACCACATCTTCCAGTTGCAAGGGCTTCATGGAGCGCAAAACTTTAACCTTCTCATT[T/C]CGTATGTCCTCTGCTTCCAAGCTAATAGGAGTTTCCATTGCAAATAGAGCTAGTATCTGA
Contig11252_237	TAGTATCTGAAGAAGATGATTCTGCATAATGTCTCGGATAATACCATAGCTATCAAAGTA[T/C]CCTCCTCGCCCTTCAGTGCCAAAGTCTTCTGAGAATATCAGTTGCACATTTCTTATATAT
Contig11270_327	CAGCAGGCCGGCGGGCAGGTGATGGGCGCCGCCGTGGGCGCCAAGGACGCCGTCATGAAC[A/T]CGCTTGGCATGGGAGGAGATGCCGCCGCCGAGAAGAAGTGATAATGATGTTCGTTTCCGT
Contig11306_1009	GGCCACGGCCAGCATCTGGTGACGCCACGAGTACCATATCTCCGGGAAGCCGTGCAGGAA[C/G]AGCACCGTCCCGAGCTCACCTGTGCCTGCTTGGGCTACGTGGAGGTTGAGGCCTCTGATG
Contig11306_207	CATAGAGCATCTGTCAAGCCACAGGATGGTCCTTCAGGAAGCCGAGGAGGAGCTCATTGA[T/C]CATGTCGGGGAACTGCTCCTGAACGAAATGGCTTCCTTCAGGGATGTATGTGACCTTCAG
Contig11306_388	GAAGACGTAATCTTTCTCCCCCATGACAACAAACACTGGGACTTGGAACTTGGGATCTTC[A/G]ATTGGCTGGCTCTTATGGAGTGCCCTGTATGGCATCTCCATTGGGTACCGGAAACCGGAT
Contig11316_198	ACTTGGTGAGTAACATTGCCACCTGTAATACCTGCCTCGTCTGTCTTAGCATTTTCAGGG[A/G]CCCTATTGATGCACACCTTTTTACCATGAGATGTGTAACTGGATGTGACAACAACATCAG
Contig11392_176	CGCGACTCTTGTTGTGATCCTGGATGAGGTTCACAGGGAGAAATACGATGGATGAGCGAG[A/C]TTGTACACTAAGCTTCCTTTGAGCTCTGGCAGTGTCGTGTCATCTAAAGTTGCTGTTGTA
Contig11455_1028	CTTGATCAAGTCAAGTCCAGATTCTACATCATCATCTCCCTTGAGCCAAATCTGACATAG[A/T]GCTGTGACAAGATAAGCTATCGCGATTCTCTGCAGTATACCCATCAAACGTATTTGAGTA
Contig11455_977	CGTGTAGGTTATTGTGATGAGCAAGCCGACGAGTAGTTGATATCTGTATCTCTTGATCAA[A/G]TCAAGTCCAGATTCTACATCATCATCTCCCTTGAGCCAAATCTGACATAGTGCTGTGACA
Contig11467_196	GGGCTTCTCCTCTGCTTTCTTTGGCTTGATCCCGGGGAACGACATTCCGAGCTCCTCCTC[T/G]GGGATGACGACGGGCCACTTCTCCCCGGCCTCACGGAAGAGCTGCTCGGTCTCGAGGAGG
Contig11512_236	ATTGTCATGTTTGACTTCTTTCCAGCTTTCTCCCTCTATAGGGCACTTTGGGATTGGAGC[A/T]CCTTCTCCAATGTTTATTGTAATATCACTTGGTCGGATACGTCGCTTCAGTTTTCCCATC
Contig11537_154	CGCGACCTTGAGCGCCTGGGTGTCGTCTGGATTGCTCTGCACGCCTTGGGCTAGTTGCCA[A/G]GAGAAAAACCCGAAAACCAGTCCAATTGCAGCACCGATATAGGCATTTTGTGCTGTCAAT
Contig11565_138	AACAGTGTTTTGGGACGATTTTTGTCTCTCCAACAATCTTTGCTGCGCCAGAAAATAATT[A/C]ATGTTGTTCCCACTCTCCCCTCCAGCCATCGCAATGTTGCCGAAGCTACTGCTGCTGTAT
Contig11585_109	GGACGAGAGCGGGGATGGGGAGGAGAGCGACTAGGGTCGCTTCTGCTCAACTAACTCGCT[A/T]GGCAATGCCTTGGTATCGTGCTTGTGATGCGCAGAGATGTTTCCATGAACTTGTTCGCCT
Contig11604_478	ATTGGGGCTGAATCAGGGCTCGGAATGGGACTTCGGGGTGTTTTCGGGAATTGTTGGTGT[T/C]GAGAAGCCTGACCCAACGCTCTTCAAGATTGCGCTGGAAATGGCAGGGAACATCGCACCA
Contig11624_182	TTACAACAAGACGTGCCCCCAGGCGGAGGAGATCGTCTTCAAGGAGATGACCGCCATCCT[C/G]GCAAAGTCGCCGGACCTCGCCGGACCAGTTCTCCGGCTCTTCTCCGTCGACTGCTTGCTC
Contig11624_623	GTTCAACCTCACCGCCAAGGACCTCGCGGTCCTCTCCGGCGCGCACACCATCGGCAGGGC[A/G]CACTGCTCCGCCTTCTCGCCCCGCCTCTACAACTTCAACGGCAGCAGCAACGCCTCCTCT
Contig11624_683	GCACTGCTCCGCCTTCTCGCCCCGCCTCTACAACTTCAACGGCAGCAGCAACGCCTCCTC[T/C]GATCCCACGCTCGACGCCAACTACACGGCGACTCTCCGCGGCCAGTGCAAGGCCGGCGAC
Contig11624_791	CAAGGCCGGCGACCTCGCCACCCTCGTCGACCTCGACCCCAGCAGCGGCACAACCTTCGA[A/C]CTCGGATACTACAGGGACGTCGCGGGCAGCAAGGGCCTCCTCTCCACCGACGCCGCGCTG
Contig11658_735	AGTGTGCGAAAGAGTGCTTGATAGATGCCTGGCTCCATCAACGATTGGTGGAGACGGATG[T/C]GACAACATGACCATGATCTTGGTGCAGTTCAAAAATCGAGCTTGTGAGAAGAAAAAGGCT
Contig11700_127	GAGTGTCCGGTGGTGAGCCAATTTGGCGTAGACTTGCTCAAAGATAGGCCTCACGTGTGC[A/G]GCGATGACTTGGTCTGTCGGATTGATTGCCATAGCAACATCTGTCATCCATTGGATTTTC
Contig11735_203	CTAGACACAGACGAACTGCAAAAAGAATATTCAGAGTTCAGTACACCAAGCTCCAATATA[A/G]ACTGACTATGATTGGTGATCCCCCTCCTTGAACCTCCTGATGGCTACTACTTGACACAAA
Contig11735_261	TAGACTGACTATGATTGGTGATCCCCCTCCTTGAACCTCCTGATGGCTACTACTTGACAC[A/G]AACTTTCTAACTTAGCAAATCAACAAATCTTCCTTCACCTCTCACTCTCCCTTGGAGCAC
Contig11735_394	AATTGACTGCCTAGCTGCAAAGTTTCCTTCCTAAAATCTGTCTCCCTCTGCTGCAACTAG[T/C]TCAGCTCTCCTTCTCACCTACCTAACTTGCAAGCAACTGCAATGCAACAACCACTCTGTG
Contig11742_454	GTAAGATCCGATTGGGCCGACATTAGGTTCATCTATCGTAGTCCAGTACGAGACCCTGTC[T/G]CCAAACTCTCTGAAGCACACATCTGCAAATGCCGTGAAATCCTCCACAATTCTAGGGCTT
Contig11742_942	CGAAGACGAATTCGGAAGGGAAGTCGCTCCGTGTGAAGCCAAGGACAGGGGCTGCGAGAA[T/G]CAGAAGGAAGAGGGAGAAGACGGCCATGGCAGGGGCAGACATTGCTGCTGCAACCAGAAC
Contig11753_363	TTTCATGGATGCTGGACGTGTCCTTGGACCACCCGCCGCCGGCCCTGAACGGGTTCAGCC[T/G]GCTCAGCGTGCGCGACATCGACCCGAAGAAGCTCACTTTCTTCCCTGCCGCCAGGGCCGT
Contig11787_499	GAGGAAAGCGTCTCTTCCGTGTGAGCCGTCTGTAGCTGCAGGCTTCTCACCATCCTCCGC[C/G]ACGACGAGGGCCTTCTCCTCGGCGATGTCCTTGGCCGGCTCTGGCGCGGGCGGCGCCACC
Contig11787_556	CGCCACGACGAGGGCCTTCTCCTCGGCGATGTCCTTGGCCGGCTCTGGCGCGGGCGGCGC[T/C]ACCTCCATCTTCGCTTCCTCCGCCATGTGATCGACCTCGCTGCCTCTCCAACGAACGACT
Contig11790_131	GACAAAGTGATCAGCAGCATATTTATGCTCACTGCGCAGCTAAAACAGGTTTCTCTAGTC[A/G]CCAGTAGTTCAAAAGAAGGGTACATTGCACAATTCACCTGCATCTTTCTTCTTCAACAAA
Contig11790_216	TTGCACAATTCACCTGCATCTTTCTTCTTCAACAAAGATGAGGCAGCCCAACACGTACGC[A/G]AAAGAACGCATCAAATCTTCTGCCTTTACTCTCCCTGCACTCCACTCCAGGACCAACCTC
Contig11850_250	CTGCCCACTGTTGGCGGTCCATCAGGCACTAGCATTGTAATAATAATACTCCGTATCACA[T/C]CTTCAACATGCAGTTTGCCTCACGCATCACAAACACCAGTCATGGGCTCACCCTCCGTGG
Contig11852_382	GTGGTGCTTCTTGGGCTGCGGCTGCCTTAGCATCTTGCGCATGTCGTAGGCGTCCTCCCC[A/G]TCGGCGTAGTACTTGGCCTCGATGTCGTGGATCTGGTAGCCGAGGGTGGAGGTGTATAGG
Contig11874_302	GTCTGTTGGAGTTGTGGAGAAAGCTATTTTGCGATGGAGAAAGAAGAGAAAAGGCTTGCG[T/C]GGCATTGCAAATGGAATGCCAGTAGAAATGACAGTGGATGTGGAACCTGCAAGCACCGCA
Contig11874_387	GAAATGACAGTGGATGTGGAACCTGCAAGCACCGCAGAGGAAGGTTTCTTCCAGGCAAGC[A/C]GGCAACAAGCTGAGGACAGGTTTAATAGATCAGTGGTACGTGTTCAAGCTCTGTTTCGTT
Contig11891_394	AGGGAAGGCGTGCGGTCAAGAGAACCAAGTAGTTGCCTTGCTTCGGTTTCATTTTACTAC[T/G]TAATGCTGAAATATTCTGCTTGCTACCAAGTGACATTCTGTATTAGGTCAATCATTTTGC
Contig11955_380	CACTGACACTTCCCTGTAACACACTCTGAACAAGGCCTCTACCACGTGTTCCAAGAATGA[T/C]GGCTGCTGGCTTCAGTCGCTCTGCTTCTCGGCAAATAACCGTCCCAGGATCCCCTGCAAC
Contig11963_332	CTTCTTGTTGTGACTGTGCAGATAGCCTCCAGTATCAACATGTCGTAGTCTTACTTTCTG[A/G]TCCCGCTTCCATACCTTATCCTTTCCCTCAATTTCTAGCATCCAATAGTCGCCGGTATCT
Contig12008_88	TCCATGGCCAAGCTCGCCGCGCAGCTGAAGAGCAAGTTCTTTGGCCTCGTGGGGCGCATC[A/G]CCGTCTGCGGCCGCGCCGGACACAAGGACGCCGCCGCTGCTGGTGAGGCCAAGTCAGCTT
Contig12048_114	ACCACACAGTACAACCCAATGAACGAATAATTAACACCACCAAATTAACAAACTAGTTTT[T/C]CTCCCAAGAACTATGGGTTCTTTTGGCCTTCCCAACACGATAGCTTGGTTGCCGCGGTAT
Contig12048_226	CCGCGGTATCGATCGGTCCTTGAAGCCAATGATCAGACGAGATCAGACCTGGAACTGCCA[T/G]GGCCAGGTGCCAGCGCCGTCCTCGCCGCCGACCTTGGCGCTGCGGCGCATGGGGTTGCCG
Contig12113_114	GCCTCGTATCAGGTACAGCCTCTGCTCACAAAACAAACTGTGACACTCTGAAAGAATCTG[T/C]GCATATTCTTTCTTAGCAGATCTACTTTCAATCTCATCGAAAATTGGTTTTAGCTCCCCG
Contig12114_304	TCAGGTCCATAGTGAAGCATTCTTCAGAGATAACGAGAGTGAGGTACTAAGGGATTTGTC[A/G]TCAATGCATCGATTAATTGTTGCGACTGGAGGTGGTGCGGTGATACGACCAATCAATTGG
Contig12118_331	AACTGGAGCAAGAGGCTCACAGACGGTAGAATTTTGTAACCACCGTTACTTGAACACCGA[A/T]TCAGTTAAATGTCATTTGGCATAAAGAGATTAGGACATGACACATAAGTTTTATGTGTCG
contig12121_197	AGATGTACTATGTACAATACAATGAGCTCAACCTCACACTCGTACCGACAGCTCCACGGT[A/C]CCGTTTGGAACAGGAGATATTTTTCGAATCCTGCAGGAACCAAACTGTTTCCTGCTGGAT
Contig12252_359	TTCTGCTGCTTCTGCTTACCAGGGAGGCCCCCCAGGGACTAACAGAGGACCCTGGGGCAG[T/C]CAAGCTCCGTCTGGTTATGGCACTGGGGGCTATGCTGGCAATGCAGGGTATGGTGCATGG
Contig12252_491	TGCTGGTGGAAATGCACCCACTAGTCAGGCACCTGGTGCAGCAGGTTATGGAAACCAGGG[A/C]TATGGTTATGGTGGATACGGAGGGGATGCATCATATGGTAATCATGGAGGATATGGTGCT
Contig12275_542	CATTTCATCGTAAGCGCATTTACGCCGGTTCATGGGTCTGCATCCATGAGTAGAAACTCC[T/G]CCGGAGGGTGTTGTCTGTCTGTCGCAGCGGCACCATCTGTTCGTGTTAAATCAATTATTC
Contig12277_69	CAACAAGTCTGATGAATATGTCGCTTTTAAGGTTAAGACAACTTCACCTAAAAGGTATTG[T/C]GTCCGGCCAAATACTGGAGTTATCCTTCCCAGATCAACATGTGATTTCACAGTTACCATG
Contig12281_462	TTTTGCAGCATTGATCTCTTTAACCTTCTCCTTCGCTCTATAGTACTCAATTACAGGCAA[A/G]CTGGATTCAGCAAAAACATTGAATCTCTTCTTGATAGTCTCTATGTTGTCATCAACTCTT
Contig12313_325	CGATGGCTCCATATCGAGAGACCAGGTTGCAGAAGTGGCTGTGGAGGCATTGTTATGCCC[A/G]GAGGAGTCTTCCTACAAAGTCGTCGAGATTGTCACCCGAGCTGATGCTCCAAGTCGGCCC
Contig12335_337	CAGGTTCCCGGAGATCAGCACCGCCATCCTCGAGAAGATCTGCCAGTACTTCTACTGGTC[T/G]CTCCACTACGCCAGTGGGAAGGAGACGGCGGAGTTCCCGATTGAGCCGGAAATAACCCTG
Contig12347_397	TCTTCAATAACCTCTTGTGCCAACCGTTCTCCCATCACATCAATGCCATCTAAAGTTAGT[T/C]TGTGCATGTTGCGGTTACTACAATGAACTACGACTTTGTCTTGTAGCAATGTATCGAATT
Contig12354_666	GATGGCTCATCCTATTCTTCTGAGTATAGTGAATAAGAGGTGCCTAACAAGTACCGAGTC[T/C]CGGGCTCCAGGCTGTGTGTAATGATGTACTGGTCTACAGTTTTGCCTTCGGTCAAGGCAA
Contig12391_459	AGGTGCCACCTCGTTGGCGCCTGATGATGCTCTGAGCGACTCCAGGACACGTTTTTCTCC[T/C]GTCAAGACTTCGACGAGCCCGTTGGTGTAGTCCCGGCAGTCGTGCTCCCCCACCACCAGG
Contig12396_502	GAACGACACCAAGTAGCCGTGGGGCGCCAGGGATTGCAGAGAGGCCTTGTACGTATCCTT[T/C]CCGACGGAATCATAGACCACATTGACACCTTTTCCCTCCGTAATCTCCTTGACTCTCGTC
Contig12398_266	ATTCCTATCTCACATGAAGAACCTCGGCAGAGCAAAGCTTCCTCCTCCTTTCAGGCAGCC[C/G]CGTTCGTAAGGGCCACGCAGTATGCTTCATCGGGCAGCTCTCGGTGCTAAGTTGACAGCC
Contig12411_334	GGAGGAGAAGGAGGAGGGCGGCGGACGCGGCCACACGGCGAGAAGAAAGTGCCATCTCTG[T/C]TTGGGCCGATGGAGACTGGGAGTGGGAGTGGAAGATCACTAACCGATCGAGCTCACTGCT
Contig12476_219	GTTACCGATGACCTTGACAGCGAGGGTCTTGAGCGAGAAGATGTTGGGTGCGTCCACGCC[A/G]TTGAGGTAGGCCTTCACCTCCGGGATCCCCGATCCTCCGGCCGCCGGCGAGATGGACGCC
Contig12556_647	TGCCAGGCATGAAGCTGCACATTTTCTGATTTCCTATTTGACTGGCCTACCGATCCTGGG[C/G]TATTCTTTGGACATCGGGAAGGAACATGTTAATTTGGTCGACAAGCAAATAGAGAAGTTG
Contig12566_251	CACGCAAACAGAGAGAGTGATGCAGGCTGTTGGCCAATTCATGAGCGTGGATGTGCACGC[T/C]TGTGTCGGTGGCAAAAGTATTGGCGAGGATATCAGGAAGCTTGAGGCTGGGGTGCAGGTT
Contig12566_302	TGTGCACGCTTGTGTCGGTGGCAAAAGTATTGGCGAGGATATCAGGAAGCTTGAGGCTGG[A/G]GTGCAGGTTGTGTCTGGAACCCCGGGCAGAGTCTGTGATATGATCAAGAGAAGGACTCTG
Contig12566_383	CCCGGGCAGAGTCTGTGATATGATCAAGAGAAGGACTCTGCGCACAAGGGCCATCAAGAT[A/C]CTAATTCTGGACGAAGCCGATGAGATGTTGAGCAGAGGTTTCAAGGACCAGATATATGAT
Contig12566_449	TCTGGACGAAGCCGATGAGATGTTGAGCAGAGGTTTCAAGGACCAGATATATGATGTCTA[T/C]AGATATCTTCCCCCAGAACTTCAGGTTGTATTGATCTCTGCAACTCTGCCTCATGACATA
Contig12568_213	CCATTTCAACAGAAACCCCCCATGCTTTGCGTGGTTGGCTGGAGCACTGCCAGTTCCTCA[A/T]GCCCACAGCAGACAATCAACTCCCAATTCAAAGTTCGTGACGGGACTGTCACCGAAATCC
Contig12568_366	GACGTAGGGCTCCAATAGATCTGATGACCTTACAGAGGGGATGGCATGCTCCTTCTGAAT[A/G]TCTGATGATGCGGCCACTGCTTCTTCCCGATCCAAAACAACGAGGAAGTCATCTTCGAAC
Contig12592_930	CGCCGATACTTTGTCCAACGGGGCTTCTCTCTCGAGCACTAGCGGACAGTGTGTTACCCC[A/G]TGTGCTGGCTCGGCCTCGACCACTTGTGGAGGACCCAACGCTCTCCAGGTCTACACCAAC
Contig12607_303	TTGTTCCACTTCGGGTTCTGAAACAGGAGGAGGTGAAGTAGGCTTTACTTCCTCCTCTGG[T/C]TCTTTGTTGTACTCTATAGCCAGTATGGCCTTATCTTTCATTGCAGGGGCATCTGCCACA
Contig12607_417	TGCCACATATTCTTCCATAGTTTGCAAAAATGACAACGGAGGCTGTTCAATTTTCAAGAA[T/C]TTCTCACCACGTCCTACATGAATTGTTTTACACACTTCATAAAATTCCGATAATCTCTCA
Contig12639_384	CCTTTGTTGGTTCTCCCTCCTTCGTGCGTAGCGGGTTCTGTCATTGTACCTAGGCCTGTC[A/T]GATGCCCTCTGTGGCACAGGTTCCACCCTTCTCTGCCTCTCTGGAGATCTCTGCACGATC
Contig12650_497	TGGCCACTTTGCACGCGAATGTCGGCTACGGATTGGTTCTGGGGGTCTGGGTAGTGGAAG[A/G]CGCCGCAGCCGAAGCCCAAGGCGCAGCCGTAGCCGTAGCCCAAGATATCGTAGGAGCCCA
Contig12654_441	CCCGCCACTCAGGAGGCGCCGGGTGCCGCTCGCGACCGCCGCCGGAGACCGGAGGCGCGC[C/G]GGGAGGGAGGTCAGCGCGCATCTCATCGCCATTTTGGTCGCACTCTCTCTAGGTTTAGCG
Contig12684_385	TTTTCCACCCAAATGTCTATCCTTCAGGGACAGTCTGCCTCTCGATTCTTAATGAGGATA[A/G]TGGTTGGAGACCTGCCATCACCGTTAAGCAGATTCTAGTTGGAATACAGGATTTGCTTGA
Contig12785_449	CAGGAAGCGGCTCTGGAAGAAGCCCTCGAACGAGGGCTCCCTCTTGGTCCGGAGGAAGAA[A/G]GCGTAGCCGGCCATGAAGTAGGTCGAGGTCACGAAGAAGCAGATGGGCTCCATCACGTCC
Contig12789_364	CCACAGGTCAGACAACCCTGTGCATAAATGGGGAGGGCTTGGGGAGGTCCTTGGTGGGAA[T/C]GAACTGATCGATAGCCAGATTGACATAAAATTCAAAAAGAATGTTGATAAGGACACCATA
Contig12846_230	GATGTCACTTCTGGAATATGTGTCGATCAGCGAGTCATTCTCATCCACAATTGGTATTGA[A/G]CTAACTCCAGCTTGAACCAATAAGGTAAGGGCAGAGCTAAGTGATGAATTATGTCGCAAC
Contig12899_678	CACCATATGCCATTAAGCAAGGGGGCTGGGTCGGACTGGTGATACTAGTTGTATTTGCTG[T/C]GCTCGCATGGTATACTGGTGTACTGTTGCGCCATTGCCTAGACAGCACGGAGGGTCTTCA
Contig12926_436	AATTGTCAAATTACAGGCTCATGTACGTGGACACCAAGTGAGGAAAAACTACCGGAAAGT[T/C]GTTTGGTCAGTCGGTATCATGGAGAAAGTTATCCTGAGATGGAGGAGAAAGAGACCTGGC
Contig12926_535	ATGGAGGAGAAAGAGACCTGGCTTGCGTGGGATCCGACCTGGGAATCAGCTAGAAGGCCC[A/G]TCACAGCAGATCCAACCTGCAAAGGCAGAAGATGAATACGACTTCTTGCAGGATGGTAAG
Contig12969_121	TCTTACAGGACCCGGGAGAACATCAAGTACGGCTGCATCTGCTTCGGCATCGTAGCCGCC[A/G]TCGTCCTCTTCGCCGTCCTCCTGGCCGCCTACGCCTTCCTCCGCCACATCACCATCATCG
Contig13005_601	CAGCAGACAAATTAGGTGCAACTGGGCAACAAAGACTAATGCAGAAGAGAAACAGGAAGC[T/G]GACAATCATAACACAGTTGTACTAACAAATGGTAGTTCGAGTAATGCAGCAATGGAGTCG
Contig13040_111	GCTCCAGGAGAAAAAGCGGGAGATGGTTGCTTCTGCTTTTGGGGAAGATAAATCTGGGGG[T/C]GGACAGACTCGACTGACAGTGGATGACTTGAATTATTTGTTCATGGTTTAGCATCACCAC
Contig13221_209	TGCTGCCCTGAGTGAGGCGTCTGGCAAAGCAAAGGAAGCACATGAGAGATTGCAGAACAA[A/G]GAAGATGATTACGAGCATGCCCTCGCACAGATTGGTGATCTGAAGCTGTCCTTAAATAGC
Contig13283_104	AGGAAGAAGACGCACGTCATTGCCAAGGCGGTGTTCGCGCCTTTGTAGCTAGGCCAGGCG[A/G]CGCTTTTGGGCAACTCCAGTGCGGTGATCGGGTTGCTGATGCCTTGGTTGACTCTGCTTC
Contig13344_520	TTGGTACGGGCCACCCTGGTACGGCCCTCCCTGGTAGTAACCTTGCGCCGGGTAGGGGTA[T/G]GCGTACTTGGGATCGCTCATCTTGATCTCCCGAGAGACGAGCGCGACGAACTCGCTCTGT
Contig13495_526	ATGCTGGGGGAGGAGCTTTTGTGACCAATCTCTGGACAGGTTTCCTAGCAGCAACCCGAG[A/G]TTTGTTGTTTTCCACACCTTTGTTTACCTTGCCCGGATTAGTTGTGCTTCGTGGGCTCTC
Contig13565_223	AGCTGCAGGAGTCTGTAACAACAGAAGAGTTGCCCGCTCTCTTTGCGGTAGTGGCTTTTA[T/C]GAATGCAGCAGCGGCCAATGCATCTTCGCTTCAGCAGTTGGAGATGGCAATTGCGATTGT
Contig13565_85	AGCTGCAGGAGTCTGTAACAACAGAAGAGTTGCCCGCTCTCTTTGCGGTAGTGGCTTTTA[T/C]GAATGCAGCAGCGGCCAATGCATCTTCGCTTCAGCAGTTGGAGATGGCAATTGCGATTGT
Contig13585_103	GAAGAAGAAGAAGCAAACAAGATGATGAGGAACCAAAAGAGCCGTGCTCACGAGTGCAAG[C/G]TCGACCACATCGACCTTATCCCCGGGATGCCGGACGACGTCGCCGTCGACTGCCTCGCGC
Contig13591_172	TTTTCTGCCCATCGGAGTTATTTCCCAAGGACTTGCCATGGTAAGAGGGAGAAGGGGGAA[A/G]AAGCACACTTGAAGAGCGCAGTACAACGGGGAGTTGTATGCTGCGTTCGGGAAGGATGAA
Contig13616_238	CGACAATGTGTTCAGTACATTGATAAAGGAAATAAAAATACCGAGTAAAATGGGGGGGAA[T/C]GGTGACATGTTTACCACCTCTCTGTACTCTTCGCAAGCTCCTTCGCAGACATATCAATAT
Contig13665_319	CAAATACGGTGATGCCTTCATCAGAGGCAACAACGTTCTATACATCAGCACCTCGAAGCG[A/G]CCCCCCACTGATGGAGCATAAACCAAGTGGAGCCTTCCCCTCATGTAATTCTCAAGATGG
Contig13706_471	TGCAGATGAGGAGGAAGAAGATGAGGCGTTGGAGGATTTCAGGATTTCTGAGGATGATGA[T/G]GATGAGGATGAAGTAGAAGATGATGAAGTGAATCATTTGGGCTATTAAGGTGGTTGAACT
Contig13792_73	CGCACGCGCATGCGAGGGTGATGTCCAGGACGTCGTTGTCGTCGGATGCTGAGGCCGCGA[T/C]GGCCTTTCTGAAGGAGGCGATGCCGCTCCGGCAGAGCGGGCACGGGATGGTGCCGGCGAG
Contig13811_988	GGGTCGCCGCGGCCATCATCGTACCGCATCATCGGCCTGGTGCCTACCGGGATCGTCATC[A/G]CCCTTGTGCATATGCTCATTTTTGGCGTCCTGGGTAGTAGATAGCACACGCACACGGGGG
Contig13969_431	AGAGCCCCTCTTGGTGATATTCTTCTCAAACCGTGCAATCTTCCGATCAGCCACACGTCT[C/G]GAGGTAGTCATGGCGACGGCGGTGGGATCGTCGGCGGGTGGCCGACAACCGGGACGCGGC
Contig13979_375	TCGTAACGACGAAATAGCGTGTTATTCCAGGATATCTGTTGGCCACAGCTGCTTCCACTT[A/G]GAGATTTCATCCTTTTTGTGGAGTTTCCTTATTCCACCGTAGAATCCAACGCCCTCGTTG
Contig14058_250	CTCTTCATCCTCCTGCCTTGCAATCCTCGCACTTCTTTTCTCTTCCATCTCAATAGTAGC[A/G]AAATCTGCTTCCATGTCACTATCATCATCATCTCTGCCTGCATATTTACTAGGGTCATAC
Contig14174_346	AGCTTTAACCATGGAAGGGCCCTTCAGGGAGAACATGGGGGCATTGATAGCGCCTTGAGA[A/T]ATAACCTCGACGACAGTATTCGGGTCTAACCCGACCTTTTCACTCAGGAGTAGCCCTTCT
Contig14263_706	GACCTGGAAGCTCATCCAGAAGTTGAGGAAGGCGTAGGCCACCACGGTGAGCACCACGTA[C/G]CCGTACTCCTTGGTCAGCTCGATCGACACCGCCATCGTCGTCTACCTTGGTTTCCTGGAT
Contig14283_96	CTTCATGTAAAAATCCAACCATCCTCCTTCTCCTCCCAAAGCATCCGCTGCAAGTAGAGG[A/C]GAAAGGCGGAACTTGGCTCGCCGTCGAATGCAACTTGCCGCCACAAATAGCTTTCAGCCA
Contig14439_198	TTCAAAGGTGCTGACAGGTGGTGAGGATGCTTATTTTGTAGCTTGCGACGGCTGGTTTGG[T/C]GTAGCAGATGGAGTTGGTCAGTGGTCATTTGAAGGAATCAACGCAGGTTTATATGCGAGA
Contig14439_361	GGGGCACGAGAGATGAGAACGGAGGAAGTCCTTGCTATGGCTGCCGAGGAAGCACGGTCC[C/G]CCGGTTCTTCCACTGTTTTGGTTGCTCACTTTGATGGGCAGGTCCTTCATGTATCCAACA
Contig14512_90	CTCGACAGAGGGCTCTGCTGTTGCTAACCTCATCAGCTCAATCGCCTTGTCAAAGTTTTG[A/G]TTGCGCAGTTCCATCTCCGCCCATTCACACCAAACTGTAGCCAAGTGGTCCGCTACCTTA
Contig14674_791	TCTACTGTGGTCAGACCCTGATAAAGATGTTGATGGCTGGGGTGAGAACGACAGGGGTGT[A/G]TCTTACACTTTTGGAGCTGATAAGGTTGCGGAGTTCCTTGAGAAACATGATCTAGATTTG
Contig14790_174	AGGCTCTCAGCCTATAAGCATCTTGTTGTCTTCCAAGAAACTGTAGGTGGGGACCTCCAG[A/G]TTGAACGGGGCAGGGCCCTTGCGGATTCTGCCAGAGATGTCGTAGTGGGAACCGTGGCAC
Contig14967_280	AAAGATGATAATAAAGCTGAGAGAAGAGAGCAGGTCTATGACCCAGGAGCGGGATAAGTT[A/G]CAGCAAGAGATGGTATTTCTCCGGAAGACAGGAACCCCAAAGAGTCAACTAGGTTTCCCT
Contig15530_129	ACGACACGGAGATGCACCTGGTGTACGCGAACCGGACGGAGGACGACATGCTGCTGCGGG[A/C]GGAGATCGACGCGTGGGCCGCCGCGCACCCGGCGCGGCTCAAGGTGTGGTACGTGGTGAG
Contig15643_311	GTCCTCGAAGCTGGTCCTCGTCGTCGGCGGAACCGGCGGCGTAGGGCAGTTGGTGGTAGC[A/G]TCTTTGCTGAGCAGGAAAATCAAGACGAGGTTGCTCCTAAGAAACCCTGAAAAGGCAGTG
Contig15826_219	GTGGGCCGCGGTGCTGGTGGCGCTGGCCGCGTGCGCGGCGCTGCCGGCGACGACGACGGC[C/G]AACAAGATCTCCGTCAACTGGATGCCCAACACCAACTACACCGTCTGGGAGCAGACCCAC
Contig15833_174	CTTGGAGACTAGTCTCGCCAAGCAGCCAAAACAATCCAATAAGATAAGAAGAAGAAAAAG[T/C]CACCAGATATTTCGGTACCAGCGGTGAGGAGGGGCACAAGGAAGAAAAGAAAAAACTTTA
Contig15839_411	CGTACGCTCTTGCATGTCATAGATCGCCGGTACTTGATTCGGGGCAGCGTAGACATTGTT[A/T]ACAAGATTGAAGATCGCCTCGTCCATTGGACCTAGGTCACGGATGTCTGTTTTTGTAGTA
Contig15839_468	GTTAACAAGATTGAAGATCGCCTCGTCCATTGGACCTAGGTCACGGATGTCTGTTTTTGT[A/T]GTAGGAATGAAGGCCACACGGACAGACTGCAGCTGCACATTACGGTCTTTGAACGCCGAA
Contig15839_585	CGAATCATGGCCCAAGAAGTCGAAATCCCTCCAATCAGATGGGTAGAGGTACGAATATCC[A/G]TCGTTTGCATCGACGTAAGAGCGGTAGTTCTTCGGTACCTCTTCAGCGTATGCCGATCTG
Contig15840_265	GATTATTACCACCGTTGAGCAAAAAGTAGCAAGAGAGAACAATGTCCTCGTCACTTTAAC[T/C]TATCAAAGAGCTTCTCAGCAACATGCTTGTCCACGCATTTCCAGTAATCGAAGTATTGGC
Contig15840_324	CTTATCAAAGAGCTTCTCAGCAACATGCTTGTCCACGCATTTCCAGTAATCGAAGTATTG[A/G]CCAGTACAGTGCTTGTGCCCAGTCTCATCATCTGCAATTCTCTTCACGCAGTCCTTATAG
Contig15845_142	AACACGTAGCGTACTGATGCTACGGATCATTTCAGGAAGCAGTCAGTTATTCACACAGTA[A/C]GCAACCAGTCTCCCCGCCACGAAGTGGACACATAATTTACACAGAACCACACACTGGTAG
Contig15858_617	TGGCCAGTCTGTCAAGCCTTGCCGTCTTAAGTCGTATGTCATGTCATTTGACCCAGACAC[A/G]TTGCAAACTTACGCGACAATCCGGTCAAAGGTGGCATTTGGCATCATCGAGAAGCACACG
Contig15930_353	GCTCCCGCGGGAGGTGGTGGACGCCCGCAACCAGCGCCTCAAGCGAGCCATGGACCTCTC[C/G]ATGAAGCATCAGTACCTCCCCGACGACGTCAAGGCACTGCAGACACCTTTCAAAAGCTAT
Contig15930_416	GAAGCATCAGTACCTCCCCGACGACGTCAAGGCACTGCAGACACCTTTCAAAAGCTATCT[A/T]TCAGACATGCTGGCTCTGGTGAAAAAGGAGAGAGCAGAGCGTGAAGCACTCGGAGCACTC
Contig15940_636	GGTCTGTATTCAATCTATATTTCCATAAAATCATGCATTGACCAAATGTGAAGAGTCCTG[T/C]CGGCCTGGCTTGCTGTGAACATCATCTTGGCAGGGCACAGATGCAGTGGGATCAGCTTAT
Contig15977_1173	CGAAGTGCATGTCACTACCCAGAAGGAAATGACTACATGCCTTGAACAAGGTTCTCTGAG[T/C]CGTGCCACTGGGAGTACCAACATGAACAACCAATCAAGTCGTTCCCATGCCATCTTCACA
Contig15986_343	AAACTCGTACCACTCGCTGGAGCACAACACCAAGGGGGAGCCCGAGTCGGTGGTCTCGCT[C/G]GCCAAGTGGAGGATCCTCAACAGGCTGCACGACCGCAACGAGACGCTCTACTACAGGGTG
Contig16043_518	TGGCACATAGGTGGCCATCTGTGGAGGCGCGGACATTGGTTCAACCTTCCTTGGCTCAGC[T/C]GGCTTTGACTTCTTACCTTCCGCTATGAAACTAGCAACAACAACCTGAACAGGTGTAGCA
Contig16047_279	CACGAACATGAGCCGCTTCCCCCTCATCCTCTCCATGAACCTCCGGGCATCGAACGTGGG[T/G]AGGGAGCAGTTGCTGGGCTGCCATGTCCAGTACTGCCATGTGTGGTCGGGGCGGCCGTTG
Contig16070_146	GATAAGACTCTTGAAGACGTTGGCGGTGACGTTCCAGAGCGTGGGCAACGCGGAGCTCCC[C/G]ACGTAGGCGTCGACCTCGATGCTGAGGTCCTGGTAGCGCACCTCGATGGCCGGCATCTCG
Contig16205_514	TATGGTGACAAACAAGGGAAAAAGTACCGATCATGGGTGGACAGACTAGTTATCTCACAG[A/G]CTGCTTCTGACAGTTGGCTTGTGAGATTTGACTTGTGGGAGGCAGAAGGTGATAAGTGGG
Contig16207_488	CACATTTACAGTTCTGGCGGCACCAATCTCAGCCGCAAGTTTCAGTCCAGCAAAGGATCC[A/T]CTCAAGTTTGTGCTAGCTGCTGGGATAGGGACTCTGCTCCTGGTGTCTCTGGTGGTTCTC
Contig16221_451	GCAGGGCTACTACATGATGTCGTCGCAGTCGGGCGCGGTGCTGATGGTGTGCGTCAACCT[A/G]CTGCTCACCGCGGGGGACTACAACGGCAGCACGCTCGCCGTCATCGGCCGCGACGACGTC
Contig16266_198	CATCCCTCAGATATCTACCTTCTGTCTGGAGGTTCTTGACAAAGCCCTCAGCCTTTGAAC[T/C]GTCAAGTGATCCCTGCTCCTGGACAATGGTGTGGAGAACTCTATGCACATCTTTGGCCAT
Contig16333_433	GCATCGGATTGGGTATCATCACTGTCTCCTGCTAGGGAGGTTGAGTATGCTGGTGGAGGG[A/G]TCCCCTTGATGTAATGCCCTTTATGATCTTAATCGGTAAAACCCTGAAGTTTTACTACTT
Contig16367_593	CAGGGAGATCAACGATCGGCTGATGATGGCAGAGCGAGCCTTCACCAACCGAGAAGGGCT[T/C]GTAGGGAGGCCGTGGTACAAACACATGATTTACGCATCGTCGGACCAGGACGACTGGGGC
Contig16471_106	GTTCGTGCTCCTCGCGTCCAACCGCAGCGACTTCAACGAGGTCATCATGGTCATCGACTC[C/G]CCCTCCAACCGCTACCTCGTCCTCGACGCCAGCCGGAATGTCCACAGCATTCTGCCCAAG
Contig16485_168	CCTGCTTTCACTACCTCTCCTTTCTCTTGTCCTTGCTCTTCTCCGGCCTCTCGAAGATCC[A/G]AATGACTTGCAGAAAATACAGGACGTCCACCAGTTTCCCCTGACCCTGTGGAGAACTTCA
Contig165_225	AGAGTATACATCAATGACTAAACCAAATAGCCTCCCATTCACCAGCCTACGGACAAAAAG[C/G]GGACAAGATCCCTGAGGTGCTAGCTAATCCAAGTAGAAGAGCGTTACGATCTTCCGCATG
Contig16521_537	TGGCGTCCGTAGCTGCATTATGCCGTGCCAGTGGATTGTTAAGTTGTAAGGTGAACTGTT[T/G]ATGACGTCCACGACGACCTCGTCCCCTTCGAACACATCTATCGTTGGGCCTGGAAGCTGG
Contig17_67	TCGAAATCCAGAACAGAGGCAGAATGTTTATTCATTTCCACGCTCCAACACTAGTTTCAA[T/C]GATTTATCAAAACAAAAAAGTGAAGGAACATTTCATACACTCTTCCGGACTTACCACCGA
Contig17144_241	CGCGAGCCTCGACCACGTCGTGATGAGCAGCGTCGACGCCAGCGACGGCCGCGCGCGCGT[C/G]GCCTCGAAGTAGTCCACCGCCGACCGCATGTACTCGTCCGTCACCATCCGCACAGCCTCC
Contig17151_165	AATCCCAAACACAAAAAAAAAATGCTCCTCTCTGATGGCAAGTTGATGCGTTTCACTCTC[T/C]CCAAAATCTGGATGATCGATTAGGTCCCTGGGTTTTACTGGTTGTAGAAGACGTCCTCGA
Contig17155_377	CTTTGATTTGGGAGGCCATCAGATTGCCCGCCGTGTTTGGAAGGATTACTATGCTAAGGT[T/C]GATGCCGTGGTGTACCTCGTTGACGCGTATGACAAAGAGAGGTTTGCCGAATCCAAGAAG
Contig17156_127	CCACTCCTACTCCATCCTCTGGAACCCCAAGCAGATCGTATTCTTCGTGGACAAGGTGGC[C/G]ATCAGGGAGTACCGCAACTCGGACAAGCCCAACATGTTCTTCCCCATCGCCAAGCCCATG
Contig17156_58	GTACCGCAGCGGCGTCGGCGGCCGGGAGATGCGGCACTCGCTCTGGTTCGACCCCAC[T/C]GTCGACTTCCACTCCTACTCCATCCTCTGGAACCCCAAGCAGATCGTATTCTTCGTGGAC
Contig17169_307	CCCCAGTAGCCGGCCATGGCATGCCACACGTAGACGCTCTTGACGCCGTGCCCCTTCTTG[A/G]CCTCTTCCACCAGCTGCTTCAGCCCCGGGGTCTCCTCCTGCTTGTGGCTCTGGAACTTGG
Contig17179_1421	AGGAAGAGGAGAGGGGCGACGAGGCGACGATCCATCGGCGGATTTCTTGCTTTTCCCCCT[T/C]TCTCTTGCTTGTTTCGATGGGTTAGCTTTGCTTCGGTTTCTTGGCTACCTCCACCACCAT
Contig17208_148	AATGCTTGATCTTTTCTTTGTGCGTGGTAGGGTGTCAAAGAGCAGGGAAGAGGATGACCT[T/C]GTCTTCTTTGTCAATAGCATGAAAATGCATGGCTATGGGTTCAATGATAAAATGGAAGAT
Contig17208_217	TGTCAATAGCATGAAAATGCATGGCTATGGGTTCAATGATAAAATGGAAGATCCACCTCC[T/C]TTTTTCGTCCGGAGATGGGCCCCTGCGCTTGAAAAGCTCATCAATGTTAATTCATCTGAG
Contig17227_269	TCCAGCGCCCACCGGTACATCTCCTGCTCCGGGACCGGCACGTCGATGGTGACGAGCCCC[A/G]TGTCGGCGTCATAGCTGAACTCCACGTCTTCCGAGTCGAGGGAGCATTTCACCGGCCTCC
Contig17227_542	GCGCGGACGGGGCAGACGTGGAACAGCTCGTACTCGAGCGTCTTGAGCGTCACCGGCAGC[T/C]TGGCGCCACGGGGCAGCCGCACCAGCACCCCCGCCCGGTGCGCGTACAGCACGGCCTCGC
Contig17254_347	GACCATGGATGGTGTCCAAGTTGCGAATGGTCTTGAATGCAAGATATCCTGCAAGACCTC[T/C]AAGGTCTCGTATGTCCTTGACACAGAAGATTTCTTGTTTCGGTTGAGAAAGCGGAGGAGA
Contig17257_216	ATCTCGTCAGCTCTTGCTGTCATTTCCTCTCCTTGCCTGCACCGGCTGGCTGCTGTGTCT[T/C]ATTATCGCCAGCCACACACCAGTCACCCCTCCTTGCCTTGCCGTTCTTCGTTCTACTATG
Contig17280_272	GCAGATCTCCAAACGCTGCCTCCAGCTGAGCGGTGCATTCTGGGTCTTGTAGAGGTGCTC[A/G]CGCAGAGTTCCATGAGCCATGTAGTCGTAGACGAGGATCATCTCATTCTTCTCCTCGCAG
Contig17280_335	CAGAGTTCCATGAGCCATGTAGTCGTAGACGAGGATCATCTCATTCTTCTCCTCGCAGTA[C/G]CCAATCAGCGACACGAGATGACGGTGGCGGAGCTTCGACAGCATCTCAATCTCAGTCTGG
Contig17281_110	CTGTATGGTGTCAGTGGGCGGGAGAGCATGTGCAAACTTTGCCTTCCCGCGCATGCTCAA[T/C]AAGACGCTAAACGACGGGCACACACGCATATGACACCAGACAGACGGCATCTCAGACTCC
Contig17281_168	AACAAGACGCTAAACGACGGGCACACACGCATATGACACCAGACAGACGGCATCTCAGAC[T/C]CCTTTTGATCGCTCGGAAATACCAAATAAAAATAAGGCAACGATTTGTTGGATGGATCGA
Contig17283_186	TTCTTCATACTGGAACTGGAACTCGCTGAGAAAAAACGATCATAACATTCGCAACAATTT[A/G]ACACTGTCATAAGCTCATAGCTGACTGCTGCTTCTTGAATCTTGAATTAAACAATGTCAT
Contig17292_147	ACCAGTTTCACTTCCTGTTGGTTGGATTTGGAATGCACTTTCACTAACACCGCCCATTAC[A/T]ACATCATCAAGTGCTCCCCACACAAACTTTCCCGATAAATTGCCTTTGAACCCAAATAGA
Contig17295_265	TGCAGAAGCGACCGCCGCCTCGAATCTAGCCTCGCCGGAAGCCCAACGCGCTGGTGGACC[A/C]GAGGAACCTGCGCAGGAGATAGCACACGGGGGGTTGCGCACAAATCATGGTGGTCGAGAG
contig17298_281	TGAACTCATTTTCAACGTGTCGAGGTATAGATCCTCAAGCAGCAATGCCCACGGGGTGAT[A/G]CCAATAACTACAAGAAAGAAGAAAGAAGTGTAATTTCCTGGAACATAAAAATGGTTGTGG
Contig17302_162	CCAGAACGTGCAGATGAGCGTGAATTTCCTTGTTTCTCTGTTGAAGAAGAATTGGCAAAA[T/C]GTGAGGTGCTTGTACCTGAAGAGCACAATGGGAAAGCGGGAACGGTTGTTCTAGACCTCT
Contig17302_93	CCAGCTGAAAAAGGTGCTCTGCATGGGTGTTGCTGTTGGCCACTTGGGCATGGACGAGAA[A/G]CAAATCTTCCAGAACGTGCAGATGAGCGTGAATTTCCTTGTTTCTCTGTTGAAGAAGAAT
Contig17323_511	AAGGGCAAGCGCATCACCGCCAACTTCCCCTTCAAGGTCGAGTTCCAGGTCGCCGTCGAC[A/G]CCCAGCCCAAGCCCGTCAAGCTCTTCGTCCACCTGCGGGAGGACGAGTTCGAGTACATCG
Contig17337_188	CATCAGCAAGAACATGATGCTATGGTATACAGACATGAATACACAAGGTGGCAGGGCCCC[C/G]ATTCAGATGACCAAAAGCCATGAATACACAGGGATGGCAGCCCCCCTCACCATTCAGATG
Contig17337_478	TGACCGGGACCTCGGTGCGGAAGAAGCTGGGTCCGTGCAGGCAAGCGTAGAAGAGAGGGA[T/C]AAACAGGAGCCTCACGAATGACCCGGCAACAGCGACATTGCCGTTCTCGGGGAGATAGAG
Contig17337_85	GTCCTTTTCATGAATGTAAATTTACACACGTTTGCACCGATATCCTTTCATGAATGCAAA[C/G]ATACAACTAACAAGTTACATACCCTTGGTTGGGCAAATGAAGCATCAGCAAGAACATGAT
Contig17343_191	CAAGTCGATGCTAATTCCTCTTATGATGGAGGACAAAAGGGCAGGTGAAGCCACTCGGAA[A/G]GGGTTTTACAAGTACGAGGATAAGAGGAAGGCAACTCCTGATCCTGAAATTATGACATAT
Contig17343_359	GATGAAGCTAACTGACAAGGACATAGTTGAGATGGTGTTCTTCCCAGTCATAAACGAAGC[A/C]TGCCGTGTCCTTGATGAGGGCATTGCAGTCAAGGCTTCTGACCTTGACATTGCCTCAATC
Contig17404_317	GTTCATCGCCATCAAGAGGGCGCAGCAGGGGTCCATGCAGGGCGGGCAGGAGTTCAAGAC[C/G]GAGATCGAGCTGCTCTCCCGGGTGCACCACAAGAACCTCGTCGGCCTCGTGGGCTTCTGC
Contig17442_126	GTACCACACCATCACCACCACCATCACTATCTTTGCCACCCTCTCGTACTTCGCCATGGC[T/C]ACCGGCCACGGTGTATCGTACCAGACCACCACGGTCCGCCACCAGCACGACCACGTCCCA
Contig17450_376	CCGGGCCACCGTCGTTGCCCTCCACCAGCCTCCAGAGGTTCACCAGGTCATCCTTCCCCA[C/G]CGCCAGCTCCTCGTTCCCCATCTCCGATGACCCTTGCAGGGAGGTCTCCTCCTCCTGTTG
Contig17453_553	GGCCGGCGTCGTCGGCGGGATCACCGTCCCGGCGTCCGGAGCCACATCGTTGATCTTGAC[T/G]GCGGCGGGGCGGCCGGCGAGCTTGCGGAGGCGGCCGAGGCCGGAGTCGGGCTGCGGGCCG
Contig17455_63	AACGCTGGGTGGCAGTGCGAAGCTGGTCACCCTGCTGAAGAAGCAGGCAGAGGCGAACAG[A/G]CCTTACGGCGCGATGGGCGCCGCCACGGCTCATGTGCTCCAGCCCCACGGCCTGCTCACG
Contig17494_1000	TCGAGACGTACCTGTTCGCCATGTTCAACGAGAACAGCAAGCCCGGAGACGCAACGGAGA[A/G]GAACTTCGGGCTGTTCTACCCGAACATGCAGCCCGTGTACCCGGTCACCTTCCCGAATTA
Contig17500_311	CGTGTCCCCCTACTTCATGCGCTGGAACGAGGCCTTCCTCGCGCTGGGCACGCAGTTCGC[C/G]GGGGGCGTCTTCCTCGGCACCGCCATGATGCACTTCCTCAGCGACGCCAACGAGACCTTC
Contig17505_66	CATCGTCGTCGCCGCTCTCGTTACCTGGCTAGGATACCTGCACACGCACACGCGGCCAGC[A/T]TATCTATCTACTACCCGTCACAAGAAAGAGCAAGAGTAGTTCACGGGCAGGGAGAGCTAG
Contig17529_68	TTTTGAGATCGTCTTTGTCTCCAGCGACAGGGACCAGGACTCCTTCGATGACTTCTTCTC[T/C]GGCATGCCATGGCTCGCCCTTCCCCTGGGAGATGAAAGGAAGGCATACCTGTCAAAGATG
Contig17610_292	AACTGGGCACAAGCACTGCACTGGGCAATTCTTCGACTACTGGTCATGCGTCGACAAGTG[T/C]GTAGCACCCAAGCTCTTTGAGAAGCTCAAGTGATGGCAGGAAGCTGCTGATTTCCTTTGA
Contig17636_102	TGCGCCGCAGAGCATCTTTGGGAGTTGGGATGGGATGGGGCACCTGAACCAAGAACTGCC[T/G]CCTTGACAAAAGTAGAGGGTACCTGGCACGCTGATCCGGCCGGAGCTCACCGCGCAGGCT
Contig17638_110	CGGCGCAGCCATGGTGCTCGAGTCGACGATGATCTGCATAGACAACTCGGAGTGGATGCG[C/G]AACGGCGACTACTCGCCGTCCCGCTTCCAGGCGCAGGCCGACGCCGTCAACCTCATCTGC
Contig17679_189	GTTCTGCCAGAGCTTTGGTAAGTTTCCCCTCATATCCGGCACAAAGTTCCGAAAGTTTTG[T/C]AGCACGGACTGACACCACATGTGCCTCGATGTCACGCTTAAGCTTATCCCTAACTTTTGA
Contig17679_67	GAGCTCAAAAGTTGAAATAGCAGATTCAAGACCTGAAACAGCAGCTTTTGTCTCACGTTG[A/G]AGAAGCTTCCTAATAGCTGGCCAGGTTTCCTCACTGGCTGAATCTAGAAGAGCTTCTACA
Contig17683_257	ATTGCTAGATGCTCCACCCATGTTCAAAATCCTTAGCATCTGTTGCATTTCATCATTCTC[A/C]AGTATCTCATGACTCCTCAATCTGATCTCTTCCATCAAGTAGTCGTCAACCCCACGGTTC
Contig17693_207	GACCAAGTTTGTCTGCGACATTGTACATCACGAGATCATTCCACACTGGCCCGAACAACC[T/G]CTCGCCTCCGATGATGAAAGTCGTGGCCCATGTGAGGAGAACCGCAGCAAAGATGGTGAA
Contig17700_208	CAAGGGCAGCTCACCACAATCCACAATTCGGCAGGGCAGCTTGGGAGTATCGGACCTGCT[A/G]GTTTCTTGCGATTCAAGCTCCTTCACAACGTCCATGCCCTCCAAGACTTGTCCAAACACG
Contig17703_224	ACGGCGACAAGGTGGCACCGGAGCAAACACACTATTTGACCCGCCGCACAGGAGCAAGGT[T/C]GTCTCCAAGCTGGCCTACACCGACCAGTTCACGTGCCTCGACAAGGCAGCCATGCTTACC
Contig17713_225	CAGTACCATCGGCGTTGATTTCAAAATCCGGACCGTCGAGCTCGATGGCAAGTCGGTGAA[A/G]CTGCAGATTTGGGACACAGCAGGCCAGGAGAGGTTCAGGACAATAACAAGCAGCTACTAT
Contig17725_595	CGCCGTCACGCCCGACATCTCCTACTCTCGACCCCCCGCGAAGCGCGATCCGACGAGTTG[T/C]GCCGTGTGCTGTGGACGCCGCGGAGGAGAGGAAGACGACCCTGCTTGACCGGCCCCCCTC
Contig17733_343	CAGGGTGTTCCACCAGGTGTTCGGCGCCGTGCCCGGGGAGCAGCTCCGCAAGGCCTACGC[A/C]TGCTACCTCTCCACCTCCTCCGGCCCCGTCATCGGCACGCTCTACCTCTCCACCGCGCGC
Contig17737_276	GCGGTGGGAGCAGCAGGAGGAGGCCCTGGCGCTGTGGCTGCACCACTTCGCCGCATGCCC[A/G]GACACCGACTGGCCCAACCTCGAGCGCTGCTACACGCGATGGTACGCCGAGTCGCGCAAC
Contig17821_128	ATCCTTGTTGCAGGCGAAGTACACCTCCAGAACAAGCGCCCGGTCAAAGCCCATTCCTTC[A/C]AGACGAAGTATAGCTTCATTCTCCTCAGGAGTAACAGCTATGGTCTGAGGAACAACTCCC
Contig17835_240	GTTGGGTTGCGCCGTGACATGGTCGTACGGCCTGAGCAGGTTGCTCATCTCCTCCACGAA[T/C]TTATCCATGGCTGGGGCAGGCAGGCACACTGGCAGTATGATGCCCTCCTCACCAATGGTG
Contig17836_213	TGCTTCAGCATGCCCTGCTCCCAAATCCTCCGCTGTAGATCCTCTCTTTATTAGCTCAGC[A/G]TATTCATGCTTATCTAAGCGATTGCCCTTTGGTCGACTACTGCGCTTGGGAGCTAAGCCA
Contig17860_103	GGCCACCCCCGGGAACGTGATCTGCCCGTGCCGGCTCTGGTTCACCGTCACCGCGCCGCA[C/G]CCGGCGAAGATCAGGAAGTAGGTGCCGAAGATCTCAGCAAGGATCTTCTGGACGAACGGG
Contig17862_572	GGCTCTAGCCATGTCAATGGACGAGGGAGCTTCAGGAGCTGCAGCTGTGGCTGATGCCGC[A/T]ATGGCTGAAGCTGCTGCAGATGACCAGGATTTGGCATTGGCTCTTCAAATGTCTGTCCAG
Contig17876_60	GAAGCTGTTACTGTGGAGAGCTTTATGGCCTGGAGAGAACGTTTTGAAGCTGAATTAGC[A/G]CTACAGCGTGCTAAGCTTATGCCAGATTCAGCTCTTACAGCCCCAAAGGAAAAGAGACTC
Contig17928_67	AGCGAGTTAGCCTCAGTTGGACTCAGATTGTGAGCTAGCCATGACTAACGGATACGTGTT[T/C]CGCGAGTACATCGGCGCGCAGTTCACCGGCGTCCAGTTCTCGGACGTGCCCGTCAACGCC
Contig17991_126	CTCGGATGCGGGCTCGCCTTCGCGCAGAAGTACAGGAAGGAGGACAGCGTATCCTTCGCG[T/C]TATACGGCGATGGTGCCGCCAACCAGGGACAGCTCTTCGAGGCGCTCAATATTTCCGCAC
Contig18021_202	TACAGAAGAAAGAGAGTGAACGTTCTAGCGGCCCGGTGCAGCTTTCCAAGTTCCTTGGTC[A/G]TGAGAAGGAGGAAAGTGGTAAAAGGAGTGTTATCTCTGGGAAAAAGATAATGATGAAGCT
Contig18026_250	TGTGGCACCCACCGGCGACCGCAACCTGGCGCCGTTCGACGTGCAGACGCAGCTCGTCTT[T/C]GACAACGCATACTACCGCAACCTGGTGGCCAAGCGCGGCCTGCTGAACTCGGACCAGGAG
Contig18026_413	ATCGCCAGCCCGTCCCTCTTCGCCTCCGACTTCGTGGCGGCCATGATTAAGATGGGGAAC[A/G]TCGGCCCGCTGACCGGTACCGCCGGCCAGATCAGGCGCAACTGCAGGGTCGTCAACAGTT
Contig18037_198	TGTGAAGAATGATATCGGTGGTAATATCACGAGGTTGGACAATAAGTATTCTTCTGACCC[A/G]TCGAAATATGTGGACTTGTACACCATGGTCCAAGAAGAAGTTCAAAATAAGACTGCAAAA
Contig18075_161	CAAGCAAGGCAGGCGGCAGCCGCAACGGTGAGCTCGATGGAGACGGCGAGGAGTGAGGAA[A/G]GACTTGTTGTTCGTTGTTGGCCTGGGTCGTCGTCGTCTGACGATGAGTGACAAAGTGAGT
Contig18081_170	GGACTCTCCAACTGAAGACGGGTAGGGCAGTCAAGGCTTTATAGACCCGTGAATGTGCTG[T/C]TCATTTCTTACTTCATCTGCTTTCCGGTGGGACAGTGGGGAGGGTTAGATGTACATTGTA
Contig18082_400	GCGCACCGACCTTGATACCTTGTTGGCGATGTTCAGATCCTTGGTGATGATCCCGGCGGC[A/C]AGTCCGTACTTGGTGCAGTTGGCCTTCTCTATCGCCTCATCGACCGTCTTGAACTTCATG
Contig18082_490	TATCGCCTCATCGACCGTCTTGAACTTCATGAGGGACATCACAGGGCCAAAGATCTCATC[T/C]TGCGCGATCTTCATGTCCTCCTTGACATCTGCAAATATGGTAGGCTCAATGTAGTATCCT
Contig18141_188	GATGCCTTTCAATGTCTGGTGTGGTGGATGCAGTTCCATGATAGGGAAGGGAGTAAGGTT[T/C]AATGCTGAAAAGAAACAAGTTGGAAATTATTACTCTACCAAGATATGGAGTTTCACCATG
Contig18154_452	GCTCTTGTTCCGTGGGATTGCGGCGGTGGCCTTCTTCTCAGACTCCATGGCCCAGCTATA[T/G]ACTACCATGCCCATAATGGCCAGCAACATCCCCAGTATGTTCTTGATGGTCAGAGCCGAG
Contig18178_94	GACGGGTGGCTCAAGGACATGCCCGCCGTGGCCTAATTCTCTCTCTCACTCCGTCGGAGC[A/T]GCAGGGGAAAGAGGAGCGGTTTGACAATCATTCTTTATAGTTTGCTTTTTGCAGGAGACG
Contig18193_462	CCGTCGGGGAAATTCCTGCGAGTGGTGTTAAGCAGATAGAGAGCGGTGGTAATAAAAGGT[T/C]GAGGCGTGCTTTCTCCTTGTGCTCGTCGGCTAGCTCTGCTTCCAATCGTGGCTTTTAACG
Contig18219_251	CCTGTAGGTTTGGAGGGCGGACGAGGGAAATGGGCTGCAGGTGAGTGGACAGACTAGCTC[A/G]GAAGAGACAGCTGCGACACGGTTGCGCCTGATTTCAGCTTTGCAGACAGTTGCTGGGGAG
Contig18253_744	GAAGCCGGCAGAGGCGACGAGGCATTCTCCTCGGCGGCTTTCCAGGATTCCGGCATGGCC[T/G]TTAGCCCTCAAGATCCGTAGCTCCGGAAGGAAGAAGCTATGTACCACCTACGTATGCTTC
Contig18255_563	CGCTGATGGAGCAATGACCTCATCAAACGCACACCTCATCGAATAATCACCTGAACCACC[T/G]GGCAGTGGCAGGTTCAGTGTTGTCCCTTCACCACTGCCCTGACCAATTAGGTTCATCTTG
Contig18273_409	TAGGGACTCAGTCCGAGGCATGAAGAAGATCGACATGTCAAGCTTGCTCTTGACATTGTC[A/G]CCAACTGGCTGATAATAAGACGGCCATCCAGTGCCACTATCAAACTTGGTAGATGACTCA
Contig18284_105	TAAGATATTTAAGCTATGCGGATCCCCCGCTGAAGAATATTGGAAAAAATCGAAGTTGCC[A/G]CATGCAACCATATTTAAGCCCCAGCAGCCATACAAAAGGCGAATAGCAGATACATTCAAA
Contig18307_83	CACAGACTATGAATCATAGCGAACACCGGATGTGAAAGATGAGAAGAACCCAGCTGCTGG[T/C]CCAGGAAGAATGTCGCTGAGCTTCCCAACCTGCCCATCAGAGAGCATGGACCCCCATCTC
Contig18354_70	CACCCCTGTAAATTGGTTTACTGACGCTAGGTTGCAAGGCCCTGTCAAACTGCTGCTTTC[A/T]TGTATAGGATTCTTGCCCTGTGTAATTATATTTTTTGTTCTGGACACATTAGTTCTTATA
Contig18381_266	CAAGAAGCGGGAGGAGAAGATGAAGAAACAGGAGGAGGCGCGCCGGCTCAAGGAGGAAGA[A/G]AAGAAGAACAAGGCGGCAGCCAGTGGAAAGCCACAGAAGGCGGCTGCGGCCGACGATGAG
Contig18441_406	CGTTGGTGAGAAGCGGAAGCTGAAGATCCCTTCAAAGCTCGGCTATGGGGAGTCGGGATC[A/G]CCTCCTACCATTCCGGGTGGAGCAACTCTCATATTCGATACAGAGCTCGTTTCCGTCAAT
Contig18463_292	CTTAGCCCCAACCACGCGGCTCACCTCCTGCCCGCCCTTCACTAGTACAAAGGTCGGCAT[T/C]GCCTCTACACGGAATGTCTTTGCAACCTCCCCGAGCTCGTCGACGTCGATCTTGACGAAG
Contig18463_98	ATTTCTATAATCCAGGCTTTAGGAGCTTATTGCCACTTCACGTCGAATTTTACAGAATTT[A/T]AGAAGGGGAATCGGCACTGTAACACGAGGGAACTATAGGAGCCAGAACCTGGTACTAGAA
Contig18469_422	GGCTGGAGGCGGGGGTCATCCGGGAGGCGAGGGGCATGAATCGCGGCGGAATTGGTGCGG[T/C]GGGACGGAGGGGATTGAGGAATGGAGGAGTTCCAGAGGAGGAGTGGTGTGGAACGAGCGC
Contig18484_338	GGAGAGCGCGCACGTCCGGGGACGTCGGTAGCGGAGCGCGGACGAGCTTCCAACCTCCCC[T/C]GTTACTGTCACTTATCAGCGGTTTATCACGCGAGGGAGTAGAAGGGTGGAGCGGGCCTTT
Contig18545_74	AGAAGAAGAAAAGAAGAAAGGAAAAAACTACAACGAACAGCGTGGTTCTTGCTGTTTGAT[T/C]TTTTTTTTTTGTTTTACTTATTTTGTTGTGATCTTTTTGTAATGGTAGTGGTCTCTGGGA
Contig18581_166	ATCCTCAGTGAGACCGCTGCTGAGAGTAAAGTCGTGCCTCCTACGTCCCATTCGCCTTCT[T/C]AAGCAGATCTCCTTGCGGACCTTTTGGGTCCTCTTGCAATAGAGGGTCCTCCTGCTGCTG
Contig18600_224	ATTACTGTACAGGATGTACATCACATATTTATATAGCTTGATCGGAAAGCCTCCCTTGTC[A/G]ATATCGGGCAGAAATAAACCATCAGATTTCAGAATCATCAGATGGACTTGCGATGTAATA
Contig18614_57	GGGGGGCAGGGGAACGGGATTTCGCCGGCGAGCTCCTCCCGGCGGCCGGACGGTCA[A/G]ACCAGGGACCGATACGTAGATAGCGCTGCTTCAGAGGGGGTGGAGACGTAAGAGGTGGCA
Contig18648_66	CAATCTACATCAGGCAAGTTAGCCCTACAGAATTTGGGTGTACAAAAATGCTCTGGTGTG[C/G]TGCGTCGATGATGGCGACAGGGACATGGCCAATGTGCTACAGGTATAATGTGTTTACAGT
Contig18652_182	AGATTTCTTGCTTGTGTCCTGCATCCACTTGGCGGTGTGACTGCCGACGACGGCCGCAGC[C/G]CCGACCGCCTTCTCTGTTGCGAGGCCCCGCGCCGCGCCGGCTTGGCCGGTACCGGCTAGG
Contig18665_224	CAGGAAGACCGTATTCCTTCACCAGTGGCACCTCACTTATGCCCAGTCTTTCAAGAATGG[T/G]CATGCTTGGATTCTCGCCGGCGACTTCTCCCATGATCTTCTTTTATATCTGTAACATTGA
Contig18667_150	TGCAAATACCAAGTGCGCTAAGAACTTTTAGCATGTTTCATATGCCTCAGTTGAACAAAA[A/T]TTTATTACAGCTAAAAAAGATCCTAGTGTTCCTCAAAAACTAGCTGCTGTATTTAGAGCG
Contig18669_182	CACACTATCATATTCAGCACGTCCAATATCCCTCAAGAAACTGTGCTCAGGTCCAACACC[A/C]GGGTAATCCAACCCAGCACTGATGGAGTGGGGTTCAATAACTTGTCCATCGGCATCCTGC
Contig18700_155	GGTCTACTCCATGAAAAAAGGGCAGATTGTGCGTGTCGAGAAAGAGAAGTATTTGAACAG[T/C]ATCAATTACCTGTCAGTGGGGCATCCACCCTTCTACAAGGGGCTAGACTACATCTACGAA
Contig18736_156	TTCTGGCATGGCCTTTGTTGATCCAAAATTAAGGCCAGATGCCAGGGAACATGCACTAAA[T/C]GATTTGCCAAGCTTAGGAGAGACAACACCCCTGTCAACATAAAGTCCCTTTTGCCTGTCC
Contig18747_78	GCAGCTAGTACAGCAACCATGGCGGCAGGCGAACGGGAGCGTGATGTCCTGCGCCTCCGC[C/G]GTGTGCAGAATGTACTGGTCCTGGGGCACGACGAACTCGTGGACGACCCCGCGCTCCCGG
Contig18752_53	TTGGAGCTTAATCACTCTGTCGCAAGCAGGACAGGAGGGAACAATCGGATCT[T/C]CGCAGGCAGCTGGAACGGGGGTATTTGGAGCCACGGAAAGATCAAAGAATGGTCCTAGCT
Contig18788_146	TGGCCCTTTTAAGGAACCAGTGATTCGCAATTATACCTGTCAAATTCTCTCTGGTCTTGC[T/G]TATTTACATGGGAAGAACACTGTCCACAGAGATATTAAAGGAGCAAACATACTTGTTGGC
Contig18813_320	AACAAAAGCGACAACAGTGCAAGCTACTGGAGTCGCCTCAAACCTGGTGGAAGCCATCCA[A/G]GGAGTTGGTTTCAAACTACAAACGCTTAGCCTCAGCTTCGAGGACTTTGATAAGGCGGAT
Contig18813_406	TTAGCCTCAGCTTCGAGGACTTTGATAAGGCGGATGCCGCTGCTGTCCCAGCAGAAAACG[C/G]AGATGACCAAGTTAGTGAGTGAGCTGAGCTATACTGTGCCTGTGCTAAATGCATATAATG
Contig18813_502	GTGCCTGTGCTAAATGCATATAATGTGCTCTGGTTGTTGGTGTTTTATCTTTCTTTAAAC[A/G]TTTTTTTAGTTATGATACACATTCCATTTGTAATTTTCCAAGCTGTGCATTTTACCTTCT
Contig18820_126	AATAACCAGCAGATTATCAGTGCATCCCAATATCAACTTAAATAAGTACATTGTCTGCCC[A/G]CGTCTTCCATACAGAGCATGACATAAGTGTATGAAGGAAAGGAAATCGTCGGTAAGTTAA
Contig18834_377	TGCGTGTCGCTCATGCCGCCGATGATGCTCCCGGCCAGGGTCTTATTCGTGGCAACTAGA[A/G]CGAAGGGAGGAATCTCGATGGGCTTCTCGGGGAGGCCGACCATGATCATCTTGCCGTTGG
Contig18881_137	CACACGCATACACTTGTTTTTCGGAACCGAAGACGAGGTGGGGGAGTGGATTTGCAGTCC[A/G]TCGATCCATTGCAAGCTCGTGAGGAGGATGAACAGGGTGTGTCAGAGCCTGTCGGCAAGG
Contig18907_292	TCGTAGTACCGCAGCTTGAATTGCCGATGATCGGTGGGGGAGAAGTGGTCGAGGGTTTGG[C/G]TCATCCAGTGCTCCTCCCGCGTCAGGTACCTGTTGGGGGCGGCGCCCAGCTGCCCGCTGC
Contig18936_273	CATGGATGGACCACCCACAACCCTCAGTGGTACTGGTGTAGATCGAATGGCATTTCTACA[A/G]GCAAATATAACTCGAGACAACACAGAGTTTGTAAATGGTGCAGTTATTGGTGACAGATGT
Contig18945_272	CTGTCGGAAACAAAGACCTGGAGCTTGATTTTTCCCGATTCTGTATATTGTACAATTCCT[T/C]TCGGATGAAACCAGCGTTTCTTGCAATCCCTTCTTCCCCCATCACACAACCCAA
Contig18946_198	AGTGGAAATCATCAAGGTCCTTGGTACCCCTACAAGGGAAGAGATTAAGTGCATGAACCC[A/G]AATTATACAGAGTTCAAATTCCCACAGATTAAGGCACACCCATGGCACAAGGTGTTCCAT
Contig18947_182	GAACATCAGCTGACTTTTCAGCTCAATAAGGGCCAGTTTTCGCTGCTTAGTGTTACCATG[T/C]TTTGCTTCAACTTACATGACTCCAGTACATCCACCAAACAAGCACAATAAGAGTCACATC
Contig18950_417	CGCCGTCGTGTCCGTCGAGGACGGCGTCGTCTCCCTCAGGCTCGAAGGGGCGTGCAGCAG[T/C]TGCCCCAGCTCGACGACGACGATGAACATGGGCATCGAGCGCGTGCTCAAGGAGAAGTTC
Contig18997_246	GAGCAGATAGCTCACATAAGGCTCTAGAGAACCTGGCACGTTCTCTATGACTACTCTACC[T/G]TACCTCACTGTAATAAGGTCGTTGCGTGTCATCACATCGCCTTTAATAAATTGACTCCTA
Contig19001_64	AACATATCACCACCCACTCAACTCATTCTGTCTAACACAAGTGTACTACTACTACTACTA[A/C]TATAGACTGGCAGCATGGATCCATCGCATCTTGATGGGCTATTACCGACTCTAGCTTAAT
Contig19013_313	ACAGCCACATTCATTCCTGAGTTCCTAAGCATGGAAGATGGATCTGTCTTGAGGGCGTAT[C/G]CTAGTTCATTTTTGGAGGCCTTCTGAGGGTATGGATGAGCAGCTTTGCGCTTTGGTCGCG
Contig19105_77	ATAGCTTCTGGGAAGTTGGTTGAAAGGCCACGGAGTATGTTCGGTCCACAAATCTGTGAC[A/G]AATACCTGGTAGTCGTCGCCGTACTCCTGGGCGAAGGCGGACTTGATGGCCTCGGCGGAG
Contig19106_169	CTACTGTCGCAACACAATAATATATGTATCTTGCTTTGCAGTTTTGATTCCTGTGTACTG[A/G]GGTACAATGCATTCTGCGGTAACCTTCTAAAGTGTTTCTGATTCTGCTGTGTGCCCAACA
Contig19159_55	GGCGGTGGTGAGGGTAGGAGCGGACGACTTCGTTGACGAGGACTCGCCCGGGGC[T/G]TCCTTCATCTTCGGGGACTCGCTGGTCGACGCCGGGAACAACAACTACCTGTCAACGCTC
Contig19169_119	GAGCACGTGCGCCGCGCTCGCGTTCACCGTCGTTTGCAGCAGCGGGCCAAGCACCACCAC[T/C]GGGTTTATCACGATCAGGTCGATGCCCCGCTGCCGCGCCAACTCGAATGCCTGCTGCTCT
Contig19181_136	GTTCTTTCGTTCTTGGATAGTTGGATGGATCGTCATCAAAGATTAGATTTCGTCCGACCT[A/T]TTTTTGCGCCCGAATTATCATCCCCTGATTCCGAGCGTTTGCGGTGGAAACTATCAATCA
Contig19186_135	AGACAGATCCATAATCACACCATTAATTAATATCGAAACCCTAGGCATTTGGGGAGCACA[T/C]CGAAACTAGAGCAGAAAACACAGGGTATTATCCAATTCAGAGGAAGGCGCAGCAAATCAG
Contig19241_81	TAAGACGGATAAATCCGTTAAAGCACCCCACAAGGCAGAATGCCATGTCTGCGAGTGCCC[A/G]TTGGAGTACCGTACTAAAATCGAGAGATCTCTGTCTGGACCTAGAAGGAGCTGGGTTTAT
Contig19246_178	CTTTGTGACAGGTGTTCCTTCTTTAGGAAGGACCGAACTCGAGGCAGCGTGTGAGAATTT[T/C]AGCAATGTGATTGGTACTGAATCTGACTGTGCATTGTACAAGGGAACTCTGTCAAGTGGA
Contig19280_207	TTTGGGTTGCATCACTCCCATGATTGTAGATGGTGGGGGGCTAGAAGTAAGGTGGTTTTT[T/C]CCCCTCTCTGTGCAATTGGAGCCGGCAATGGCGCTCCATCTGGTGACAATGTGAAGAAAA
Contig19307_141	CGAAGTGGTTGTTGGAGAGGTCGAGGAACCGGAGCTGGGAGCAGGCGTAGAGCGCCGTGC[T/C]GGGGAATCCGCCGGTGAGGTTGTTGATGGAGAGGTCGAGGCGGGTCAGACTCTTGAGGTC
Contig19350_67	ATACGGAAGGACAGAACACAATGCTGTACTACCATATCACTCATACAGGCTACGAATCAA[T/C]GATGCTAGGTAGCCTCTTCACGGTGGGAGATCTCTCAAGCGGTGCTGTCAATTGCCATCG
Contig194_78	AGAGCAGAGATTTGAACAGATTGCCAAAACCGGGAACGTATTACAGCCACCGCGTCAACA[C/G]GAACGACGCAGTACACCAGTTGAAAAACGATACTGTACGAAGTTAGAGCGGCGACGACGC
Contig19475_582	CGCCCGCCCTATAAACAAAGGCGGTCCGCGCGCACCCGCGGATGGATCCGGGCCTCCGAA[T/C]CAGCGCGCGCTCACGGGCGGTGCCCTGTCTCGCAAGGAACAGCAGCGGCGGCGGGAGCGA
Contig19517_164	CCATGACGCATGTCTTTGTAGATTTGATATGGTACAGAATCTGAAACATCATGATATCGT[A/G]TTCATCGCACGCCATCAATCTGTAGATCGAATGGCTTATTTGCCGGGGCAGCCATCGCAG
Contig19623_162	ACGCCGACGCCGGGGGCGTACTCCATGAGCACCACCATCACGACGAATTCACGATCGCTG[A/G]AAGCTTCCCTGCCCACTCGCGCGCTAAATCGAACAGACAGCCACAGAAGGAATTCCTCAA
Contig19627_155	GAAGCGTATGGTGCGGCAGGAGGCGGAGTCGAAGATGTAGGAGGTGCCGTTGGTCCACTC[C/G]ACGTCGTACTTGGGGTCGCCGGAGAGCTGGTTGCGGATGAGGTTGAGGTTGCGGCCGCGG
Contig19713_183	ACGCGTGATGACATCAGCAATGCTTTCGGTGGATAGATCTGCCCTGTCTCTTACCCTTAG[C/G]ACAACCTTTCCAGACTCTGCCTCTTTTGCACCGACAACAAGAATGTAGTTGAA
Contig19731_155	AAAAGGAGCTGGAGCAAGCTGCAGAGGTGATAAGGGACTGCCTACCTGCTCTTGATTCTT[A/G]AAGCCCCTACCTCTTAGCCTAAGGGACAGATATAACGAGTTCTAGATGTCG
Contig19743_171	AAGGAAGCGCTTGCCTGCTCATGGCCTGCCCTTGCGCTGCGTGTAGATGTAGTCGAGGTG[T/C]GCGTCGTGGAGCAGCCTCCTCTGCATGCACTCCTCGCCGTTGATCCCCTCCTCGCACGCT
Contig19745_64	TCTGTAGGGAAGGATGGTGTCATCTGCACTGGTGTAGACTTGGTTGATGTTGGCGACATA[A/G]CCGCAAACTTAGTAGCATGGGGCGGACTGAGCATATAAACTGATGATGGTCATCTAAACC
Contig19795_140	GCCTCTGGAGTCGCCCCGTGTGAGAGCGACCCGGGAGGTTACTGATCCAATAGACTACTT[A/G]TTACTACTAGAGAGGGAGTGGATTAGCGCTCTACTCTCTTGGTGCCTCTGATTCTTGATG
Contig19801_63	CAGCGCGAGGCCGCGACTCGTGGCACGGCGCGCCCGTACCATGCCGTGACGCCCGAAGCC[A/G]CCAAAGAAGCCCGCTTTCATCGCCTCGCCGCACATGCACTTCCCCTCGCCGGCCGCGGCG
Contig19831_210	AGCCGATGGAGGCCGGCCAATCAATCTAGAAGAAGATCGAATCAAGTTGCTGCGCATGCG[A/C]TACACATCACCGGCCGAAAGCTAAAACTATTTACATGCCTTCCAATTTCCACATGCATCT
Contig19888_96	ACCTCCGCCCCATGGCAAGCCATCGGGACGGGGCTATGGTGCAGGCGGCGGGCTGAGCCG[T/C]CACCCTCCCATATCAGCCGATCGAGAGTCAGCCTTCACTTTCATTGCGCCTCTAGGTTTC
Contig19921_89	AATGGTAAACTTTGGCATGACGATGAACAGGGCTGCACACCGGGATATTCTGATGTTGTA[C/G]GAATCAATGTCATCTATCCCGAGTTCTCAGGAAGAATGTGCATAGCCACAGCATTGGACT
Contig19950_96	TCGCATGATTCTACTACAACCTACGGTAGAAGAAAAGCCCCCTCAGTCGACGCGCTTCTC[T/C]TGGCTGAGATCGCGGAAGAGGTCGGCCGCCTCGGCGCCGACGAGCTCCATCTGGTCCTCG
Contig19978_241	ACAAAACTCCAAATGAAAAGAATCTAACTGTTCAATGCACTTGCTGATGTCTGACGGATA[A/T]CCCATGTACATCCCTCCAGGTAGCAAAGTAATTTCATATCCTCCATCAAACTGAAGCAAA
Contig19989_172	CGAGGAGGCGGTGGCGGTGAAGCACCTGCAGTGGAAGTTCCGGGGCAACCAGTCGGTCAC[A/G]TTCGGCCGGGCCAAGGTGGAGGTGTACTGGGACGTGCACGACTGGCTCTTCGCCGGCGCC
Contig20042_51	CTGCCTAGTACCGCGAAGCTGTCGAGCTCGTGAGATGTGTAGATATCGTC[T/C]GAACCCCCGAGAAATTAGTATACCAGATACAGACTCCTCCCAAGCTCCATACATACATAG
Contig20102_274	GGACTCAAACTTCTTATACACATCCAGCAATTCTTTCTTCAGATTGTCACGAGCTTCCAC[A/G]ACAGATGCAAGCTCTTTAGATGTAGCTTCAAGTTCTTCCTGCCCCTTCTGAACCATCTCT
Contig20123_99	ATCCGGACCCGCCTCGCGCAGGAGAGCATATCTGCTGCCGATTCAGGATGGTATTATCCA[A/T]TTTCTTTGGCTGATGGGCTACCTGGAGCTGATGTTCATTTGATGGCTGGTTTATTTTGTA
Contig20227_233	GTATGGCGCGCACTCCCGGCAGAGCGTCTCCATGGTCTCGACGAAGAGGCTGAGGCTCCG[C/G]ACCGGCGGCACGTAGAGCGTGAGCGGCGCCGCCGAGAAGGCCATCGCCATCAGCAGCTGC
Contig20240_138	GCTAATGGTGGGAGTGTGGTGAAGGTGGAAACGACTTACAAGCTGCTTCCTGGCGCGGAA[A/G]TCAAGGATGAGATCACCAATGCCAAGGACTCGCTAACTAACATCTTCAAGGGTGCCGAGG
Contig20431_377	CGACATTGAGTACTCGCCATTTTTCGGGATTGAGAAGGGGGCTGTTCTGCAGGAGGCACG[C/G]GTGTTCAATGATCCTCAGCTTGATGCCAGAAAATGCTCGCAGGTCATCACCAAGTTATTG
Contig20572_66	CGGGAGGACGTGTCGCCGGTAGGTAGCGGACGCATGGCACCACCCGCCGCTCTCGGCCGG[C/G]TCATATCCTGCCTCCACCCTCCTCCCATGCTCCTGCTCCCCGCGCGACTCCTCCGCCACC
Contig20671_156	CTTTACCAGGAGAACGATGAGCTGTTCCTCAAGGTCATCTGCCTTGCTGCGCCTGCTAAC[A/T]GTTGTCTTCCCGCTACTTGTGACCATGACAACCACGTCTTTGTAGTTCGCTAGCTCGTTT
Contig20690_282	CACGGACGCCGTCGACGACAAGGAGCTCCACTTCCTGCACCACATCGACGGCCAGCGCCA[T/C]ATTAAGGCTCTTCCTACATTTGTTTCTTTATTTCCACTCAAGAACAGCAATGGACGCGGG
Contig20751_362	GATGGCGTCCTCCGGCTTGATGCCGGCGCTCTTGGCGGTGCTGGAGAGCATGACGGCGCA[A/G]AGGCACTTGGGGCTCTGCTTCCCGATGGTGTGCACCGCCGTGCAGCACTTGCTGGACGGC
Contig20754_429	CACCGTCCTCATGCGGTTCAGCAACGGAATCCTGCTGGGCATGGCGAGCGCGCTGGAGAC[T/G]CTGTGCGGGCAGTCGTACGGGGCGAAGCAGTACCACATGATGGGCATCTACCTGCAGCGC
Contig20885_164	CTGGGTTCTTACATGTAGAAGATAAATAGTGAATGTGTTAAGGTCTCTGTTTGTTCTGTT[A/G]TGTTCAATGTTGAGTTTCTGGTTTGTTGTTTTGTCATGTGAGCTTTCGATCACTGCTCAG
Contig21022_184	TACCCCGACGAATAGACCACATCAGTTACAATTACAAGGACAAGATGGATATTATCAGGA[T/C]ACCCATGCAGTGGCCTGTGTAAGTATCCATCTTGTCTCCGCCTCCCCTTCTAGATTTACA
Contig21108_169	AAAAAAAGAGGGGAAAAAAACGGGAATCATCGGCGGAGTTGGTGGTGGTCATGAGCACGG[A/G]GCGGTGGCGGCCAGGGCGATTTCGGGCCGGCGGCCGAACACGATGGCGCAGTCGGGCAGC
Contig21133_78	AATTAGTTGGCTCTAGAAGCGTCGAAGCTTCTACATGGTGGGGCCTCACCTCGAGTTGGA[A/G]TTGTCCGGATCCGACCCGGCCCCGTCCTGCCCGTTGCAGGCCCGGTACACGGGCTTGGGC
Contig21379_143	TTCGTTGGCAGCAACCAACCTGTTCGTGGCGTTGAAAACGTTGCAGGCTCCGACATACGC[A/G]CCCATTGCCGGTGTGCTGCCTTCCCTCCATTCTGCTCCCGGGGTTGGCTTAGCATTCCTC
Contig21444_550	GGTCTGATCTCCCTCTCACTCTCTTTGTTGTTCGAGATGTGATGAGATCGATCCACGGTG[A/C]TAGCTGCAGTATGCTCTTGGAAGTGCTAGCTAGTGGTAGTATGGTGTACGTGCTGTTGAG
Contig21646_81	AAAGGTTGCAGTAGAGGGGCAGCCAGAGTCTATTGTCCAAGATATTGAAAACATGGTCCG[A/G]TCTTATGTTGACAAGCCAAACTCTATCATATTGGCCATCTCTCCAGCAAACCAAGATATA
Contig22089_92	GGAGAGGCCGCGCGGCGACGCAAGAATCGGGCTTGGAGGGAGGGAGGCGGCGGATTCCTG[T/C]GCAGGATTCTTCGGCTCAAGAAATTTTTTTGGCTGGAGAAACGGAGAGGGAAGGGGGGGC
Contig22124_153	TGTCCTGGGGATTGCATGGATGCCTGCCCAACCTTTCACGCCATCATCTGAAACACTATC[T/C]GTCTCGTTGGACCAACCCCATATGATCCTCCTGCCCTTTTTCGAGTCGAAGAAGGATTTT
Contig22197_101	AGAGAGCAGCAGCCTTCCTCGCCTCCGTTCTTCTCCGGCACCGGTGCTCTCGATCGTTCT[T/C]CCCGACCGACCGAGACCACCACCTCGACCGACCAAGAAGGGATGGAGATGAAGAAGATCG
Contig22583_156	ACTATCATTTGGATCATTGGCAGCAATTGTTCCAACTGGACTACCACAATAATTAACAAC[A/G]GATTCCCTCAAAAGGTCCCAAGCTTCATCCTCAACCGATGACAAGTTCCGCCTCCTAGGC
Contig22583_99	AGCAATGCCAGACGGTATAAAGTCCCGAATAAACACCTGATCATAATTTGCTGGATTACT[A/G]TCATTTGGATCATTGGCAGCAATTGTTCCAACTGGACTACCACAATAATTAACAACAGAT
Contig22650_280	TGTTAGGCAGGTGGAGCGAGATGTTGAGACTGTAATCAACGTTCTGCAGCCAGGTCCGAT[T/C]GGAATTCTGGAGCACAAGTTCACTGACGCAGAGATCCGTGAGGCAGAAGCCACTGTAAGG
Contig23514_409	CGGCGTCGGTGAGCAGCTCCGTGGCGCGGCCGGGGTTATCCGTGAGATGAACGTGCTCCC[T/C]GTCGCCGAGGTGTGACTTCAGATATCAAGTTGCTTTCCCATGTCTGGTGCTGGGTATTAC
Contig23716_107	CACAGATGAGCCAGACGACTGGCTATGAAGAGTTTTCCTCAGAAGCTGGCTGAGGCCCCT[C/G]CCGGCAGCCATTCAGGACTCTATGGGTAGCGGACGGATTCGGCGAGGCGGTGCTCCGGCG
Contig23842_132	CAAGGCACTTGAGGATTCCGGTGGGTGGATGGAGAGGACAACAGTGGAGGACATGGACAT[T/C]GCTGTCCGAGCACATCTCAAGGGATGGAAGTTCCTCTACCTGAATGATGTTGAGTGTCAA
Contig24188_327	AGTGATGTGTCCACTAGCACCAGGGGGATTAAAACTGCTGGCTGGCGTGGTTCTCTGAGC[A/G]AAATCGAGCAGCATCTGGCGTTGCTGTTCGTTTGTATGAGGAAGGCTTGCGCGTAGTAGT
Contig24386_163	CCGATGCAACTAGTTAATCCCCACCCCAGACGAACCTGAACCCTGCGCTGACTCGATCTG[A/C]ACAATTACAGTTTACAATCAGTGTCTCAGCTGAAGAGGTTCAGCAGCGCCGGGGCCCCAG
Contig24537_547	AGCTGTATTGCTAGGCCTTGGTGGGATGAGGAGATTAATCAGAGGCTTAGTCAGCAAGCC[A/G]AAAACCATTGTGCTGAACAGAACAACAATGACTGTGCTAGTGATCATGATAGCATTTACC
Contig24873_99	TGTCGCCGGCCAGGTACTCGGCCTCCTCCAGGCGCTGGTCGTAGATGTCCAGCACCTTGC[T/C]CAGATCCTTGCTGCTCTTCTCGAACAGCTGCTTCATCTCCTCCAGTTTCTGCACGTGGGT
Contig2523_73	CACCCCGCTGCCTCCGAGGACGTAGCCGAACTTGTGGGAGTCGGCATAGTGCGGCATCGC[A/G]AGGCCGAGGGGCTTGAGCACGAGCAGGCCGCACCCGAGCCCCTCCATGGCGAGCTCCGGC
Contig25560_83	CCCGACGGTGTTCGCCAGGGAAGGAGACCTCGTCGTCGTCCGGGTCGTCAACAACGCCCA[A/G]TACAACATGAGCATCCACTGGCACGGCATCCGGCAGATTCGGAGCGGGTGGGCGGATGGG
Contig25750_254	CGTCCCCTTCGCCTACTTCCTCGAGAAGAAGGACCGGCCGCAGCTCACCCTCAACTTCGT[A/C]GTCCAGTTCTTCTTCCTCGCGCTCTGCGGCATCACGGCCAACCAGGGCTTCTACCTGCTG
Contig26318_172	ATTGCAGCCACCATGGTCGTAGTGGCGGCATACACCCATGCCCAGATGCCACCCTTGTTC[T/C]TCTTCTGGGCTTCAGCCACTGCGAGCTGCAGCAGCTCAGCCTCATTGGTAAGG
Contig26494_139	TGCTACTTGTGGCGTTGATCTCTTGCTTCCAGTGCCACCTCGCCGCCCGGCATGACCCGA[A/C]GCGCAGGCCTGCCGTCGTCCACTCCGGCGGCGCGGCCACGGATGCTGCTTCCTCAGGTGC
Contig27076_131	GGAGCAGGACGAGGCGATGGCGGCGGCGGCTAGGGTTTCGATCCCGGCGGCGGTGCGGCG[C/G]ACAATCCAGAACATCAAGGAGATCGCGGGGAACCACACCGACGACGAGGTCTACGCCGCG
Contig27939_64	CCGACAGAGGTGGAGAAGACCTGCAGTAAACCCCGATGGTTCCGAAGAGGCACCTCGCCT[A/T]GTAGCTTTTTGAGCCGCCGCAGTTGTAGCTCGCCGCAGGAGGCGAGATCTTGAAGCCGAA
Contig28396_382	AGCAATTGCGGCACAGGTGAATAATATCAGGAGTATCAGTGAAAGGGCATATGCTACTTT[T/C]GAGTAGCTGTAACTGTGGTGTGGACAGCAGCAATGATGGCAGGTAATCCCAATCATAAGA
Contig29916_309	GTCACACTGTGAAACAGGTGACTCGGGTTCCAGCTCTTTCATGAAGGCACTGACAAGCGC[A/G]GAGTTGGACACTTTAATCGGTATCTCCTCGAAAATATCAACCCATGATAGTTTCTTTTCC
Contig30425_90	CGACTCGTCCACCGTGATACCGAATGCCTCTTCGAGACCCATCACAATTTCAACCGTGTC[A/G]AGCGAATCAGCCCCAAGGTCAGCGAACTTTGTTTCTCCGTTTACAGGCGTGTCTTCAGCG
Contig31085_126	CAATTTAGCGTTATTTTTCGGAGGACCAAATAGTCTGCCATGGATTCTAGCGCGCCATGA[A/G]CTCCCATGGTTAGATGTTGTTGTTGATCCTTGCGCTGCTGCCTTGGTTCTCCTCGTCACT
Contig31085_405	TGGAGTGAATGGAATGCTTTCAGGCTCAGCTACTGTTTTCTTTGCCTACATAGGCTTTGA[T/C]TCGGTAGCTAGCACTGCTGAGGAGGTGAAGAATCCGCAACGAGATCTGCCATTGGGAATA
Contig31087_395	ATGAGGATGTGCTTGTTCATCTTCCAAGTTATTCAAACATGTGATATATTTCTTCACAGT[A/G]ATCCAATCAGCAGGCCCAAGTTCCTCATCATCCCTGAGATCACCAAAAGCCTCTAATGCC
Contig31090_404	GGCGTGCGTCGCCCTGGTTCTGATGAGAATTGGCAGTGTGATGCTCAGATTGGCTGCCGG[A/C]GACGACGACGAGAGGAGCAGCGTTTGCAGCGGCGGCGGAGGCAGGTTCACCTCCCCCAAG
Contig31096_832	GTTCCCTTCTGCTTTTGCATCATTCGCTTGGCTTCTAGCTTTCTCCCGCAGCTGCTCGTC[C/G]GTGAGCGCGTCCTCGAAGGCCTCCTCCCCGTCCTCCTCCGCCGTCCTCGGGTCCGCGGCG
Contig31100_928	GGGGTGGCATCAGCGGTGGCTATGACAGGGATGGTCCACGTGGTGGTGGTGCTGACTACG[C/G]CAGTGGAGGGCCTGCTCGCTACGATGGAGGAAGCTACAGGGAGAGGCCTGGCCCGTACGA
Contig31101_1669	CAAAGATTTCATGTGGTGTTCATCTTGAAGTTCCCGCATCCGACCACTGACAGCAAGGAG[T/C]GCCTTTGATGGAACACAACCTCTGTTGACACAAGTCCCACCGACGACATCTCCCTCAATA
Contig31101_1741	AACACAACCTCTGTTGACACAAGTCCCACCGACGACATCTCCCTCAATAATGGCAGTTTT[T/C]AGACCCTTCTCTACGGCGTGCAGAGCAGCTCCATGGCCACCGACACCAGCTCCGATGATG
Contig31109_1674	ACTTGACGTTACTGGAACCTGCATGATGGTTCAGTAGGTCAAGTATGGCTGGTGGCATAG[T/G]TGTTCGGGGAAGTAATGTTTGCCAATAGTCCATTGTAGTCTCGGAATTCGCATGGCTTGT
Contig31122_190	TATCTACTTTAGTTTCCTGTATTGGACATATATATATTATCGGCTGAATAAACATCCTTC[A/G]TCGACCATTGTTACATGGTCCAGAACAAATTGATTAGTTTGTGTGATGTCTGAAAGAACC
Contig31123_1987	CTGGTCCGGGCTTATGTAGTCAAGTAGATCTGATACACTAAGATGTCCTTTACTTGCAAT[A/G]GAAGAATCAGGTTTTGGAATGCCTCTCCGAGCGGCCTCTTGCTGTTCTAATGCTTTTGAA
Contig31123_2674	TATAACTTTGGACAAGGCCTTTGCTCCATAGTTAACAGCATCATCAAGTTTTCCTTTATC[T/C]AAAGCCATCTTTGATGATTCTAGTAAGTTCCTACTATCAATAGATGAGTAAACGACATGC
Contig31123_2764	CCTACTATCAATAGATGAGTAAACGACATGCTTGCATATAGGAACTATATTGACAATATC[A/G]GATTTGTCAAACGGGTTTGGGCTATTCATATCATAGTCTCTTGCAACCAACTCAAGGCCA
Contig31123_3046	AGATCCCAATAAAATGTTCAAAGTCTCAGCTATAACAGCAGACATATTTTGCATGTCATC[A/G]ACACCTGCAATAACAGCTCGAATGACATGCTTAAAGGATCGAATGACCATTTCATGTATG
Contig31123_5169	CACGCACCACATGGGAGAGCGAGTAATTGGTGAGGTGGCACGTCTCCACGTTGGACCCCA[A/G]CAGCCTCCTCACGTCCAGCACGCGATCCGTCGAGATCCCCTTGAGTGTCACCTGGGAATC
Contig31124_77	GGTGGTGCCGTGGTATGGCCTTTGAGGTTGCCATGCCTCCCCCAAGATCCTAGGCAAGCC[A/T]GCGTCGCGACCCTTCCTCGGATCAACTGGGTGGAAGTAGGAGGCTAGACGGACATGGAGG
Contig31126_1978	AACACAGTTTAACAAATAGCTCACTTAAGGATACTGAAACTTCATCAGCTTTTGTCGATG[T/G]CAGTGATGTGTCTGGGGCCAATTCTGTAACTTCATCAGAGTCTACCATCCCAAGTGGCAA
Contig31126_212	ATCAGTGCCGAATGTTGCACCACCGAGACCCACTGTTCAACCTATGCCTGGGATGCCCAT[C/G]TCCTCGATGCATTTTCACCATCAACAACCACAAGTCCCGGTACAGTTTGGTGGTCATAAT
Contig31126_4745	GTTTGTGCTGGAAAACATATTGCTTTTGCAAGACGTAGGTAGATTGATTGAAGAAGGTGG[A/C]GAGGAACCAGGATACCTTGTACGTGAAGGCATTGCAGCTGAAGTCCTTGGGGCAGTTCTA
Contig31128_1173	AAATGGTGGTAACAAGGAAGAAGATAATGACAATGGAGGCTGTGTGGATGACGAACCAGT[T/C]GTGGTGGTTGCCAAGATGTGGGAGAACAGCAAGGTCACCGACTACGACTCGACCAAGGAG
Contig31129_1797	TATAAGAACAGTAGCCTCATTCTCCGCTGAAGAAAAAGTGATGGAATTGTACAAGAAAAA[A/G]TGTGAGGCCCCACTAAGAACAGGAATCAGAACAGGGATTATTAGTGGAATCGGTTTTGGC
Contig31129_1914	TGGCGTTTCCTTTTTCTTGCTCTTTGGTGTATATGCAGCTAGCTTTTATGCTGGCGCTCG[A/G]ATGGTCGAAGATGGGAAGACAACTTTTCCTAAAGTTTTCAGGGTTTTTCTTGCTCTTGCT
Contig31129_2283	TGTTGCGCTCGTTGGAGAGAGTGGTAGTGGCAAATCAACAGCCATTGCACTGCTTCAGAG[A/G]TTTTATGATCCTGACGTAGGCCACATACTCCTAGATGGTGTGGACATACAGAAGTTTCAG
Contig31129_2586	AATGGTAGGAGAGCGTGGAGCTCAATTGTCTGGAGGGCAAAAGCAGCGTGTTGCAATTGC[T/C]CGTGCCATTGTGAAGGACCCTAAGATCCTTCTTCTGGATGAAGCAACCAGTGCACTGGAT
Contig31129_2649	TGCCATTGTGAAGGACCCTAAGATCCTTCTTCTGGATGAAGCAACCAGTGCACTGGATGC[T/C]GAATCTGAACGGGTTGTTCAGGATGCACTGGACAGAGTGATGGTGAACCGGACAACAGTG
Contig31129_486	AATCGGACTTGTCAGCCAAGAACCAGTCCTTTTTGCTGCTAGCATAAAGGAAAACATAGC[A/G]TATGGCAAAGACAATGCTACTGATCAAGAAATCAGAGCTGCATCTGAGCTTGCCAATGCC
Contig31130_1259	ACCTGCAAGAATAGCATCAACTGTAGTTTCTAACTTGTGATGCACTCGACATTCAGTCTT[T/C]GATACCATCTCAACAGCACATGAAAATGTTGGGGGCCCTTTTCTCTCAAGAATTGTTTTC
Contig31130_1358	TTTTCTCTCAAGAATTGTTTTCTGAACTTTGCGCTTCTTTGCTTCTTCATCTCCAAGAGT[C/G]ACACTCTCAATCCCACCAACAAGCATTTGCAAGCAAGGGTTTTTAATTATGCTGTCAATT
Contig31130_1541	TGCTTCGAGTTCTGTACCAATCTCATCGATGACAATAACTTCGGGCATGTGATTTTCAAC[C/G]GCCTCAATCATCACGTTATGCTGCATGGTAACTTTAGGAACTTGCATTCTCCTAGAACGG
Contig31130_1646	CATTCTCCTAGAACGGCCAATGCCAGAATGAGGCACGTCCCCATCACCTCCTATTTCATT[A/G]ATGTGTCCACTATGACCACACGTTTCTTACCCTCATCTGCCAAGATTCTAGCTATTTCCC
Contig31130_1822	TCCCACGACCAAATCCCGGATCATCTCTGCGCTGCCAGAAATAGCTCGTCCGACACGGCA[C/G]GTGAGACCAATTATGTGAGCCTTCCTGTTTCGGATGGCGCTGATCCGGTGCAACGAGTGG
Contig31132_337	CATGACATCAAAGGCCTCCTGCAAATCTTCAGATGAGGTCATGTCTTCTAGCCACGATAG[C/G]AGATCCTTCGACAGCCCCACCATCTCCTTCATGTTGCTCATCCTTTCTTTCATTGTGGCC
Contig31134_495	CTTTCGCCATCCAAAAATTGCATAGTAGAACAGTGTGAGTATGGCAAGAGCAACAAAGCC[A/G]TACTGGAAGACATTGTACTTGTAGAGATACTTAATTCCACGCAGAGACTGCAGTGTGTGG
Contig31135_1104	CGAGTCTATGATCATGCAGAGGGTGGCAGCCAGTTCCGAGAGGTGATGAAGACGGAGCGC[A/C]CCCCTGCCGATGTCGTGGACTGCGAACTTGTTTTTTTTGTTCACCTAGCTTTAGTGCTAT
Contig31135_267	CATTATTGGCAAGGGTGGCTCAACTATCAATGACTTCCAGTCTCAGTCTGGTGCTCGTAT[T/C]CAGTTATCACGCAGCCATGAGTTTTTCCCTGGTACAAATGACAGAATCATCATGGTCTCT
Contig31135_432	GAAACTCTTGGCAGAGGCGGAAGAATCCAATGAAGCTGAAGCTAGGCCTAAGTTTAGACT[T/C]GTAGTTCCTAACAGCTCTTGTGGAGGGATTATTGGTAAAGGAGGAGCAACAATCAAGTCA
Contig31135_615	GCATGATAGGCTTGTTACTATCACAGGACCCTTAAACACTCAGATGCGAGCGATATATTT[A/G]ATATTGAACAAGTTATCTGAGGATGTTCACTACCCACCTAATTTGAGTTCCCCATTTCCA
Contig31136_1086	TAATGAATTAGTGGGCACAATTCCTGCTGAGCTTGGGAAACTGGAAGAGCTATTTGAATT[A/G]AACCTTGCCAACAACAATCTTGAGGGCCCTATTCCTACGAACATCAGTTCATGCACTGCT
Contig31137_1253	TTATTTGGAACTTGACTTGGATGAGGTGGAACCATGTCTGTCTGGACCAAAACGGCCTCA[T/C]GATAGAGTGACGTTAAAGAATATGAAGTCAGATTGGCTCTCTTGCCTAGACAGTGATGTA
Contig31137_1306	GGCCTCACGATAGAGTGACGTTAAAGAATATGAAGTCAGATTGGCTCTCTTGCCTAGACA[A/G]TGATGTAGGATTCAAGGGTTTTGCTGTCCCAAAGGAATCACAGGGTAAAGTTGCTGATTT
Contig31137_2117	GCCTCCTTATTTCAAGGATATGACAATGACCCCTCCTGGGGCACGGCCTGTGAAAGATGC[A/G]TATTGTCTTCTCAATTTTGGTGACAGTATCACAACTGATCACATATCCCCTGCTGGAAGC
Contig31137_368	GATCCTAGACTGGGAGAACAACTCCACCAAGCAGGTCGAAATCCCCTTCAAGCCAGCCCG[T/G]GTCCTCCTCCAGGATTTCACTGGTGTCCCAGCAGTTGTTGATCTTGCTTGTATGAGGGAT
Contig31137_449	TGGTGTCCCAGCAGTTGTTGATCTTGCTTGTATGAGGGATGCTATGAGCAAACTTGGCAG[T/C]GACCCCAACAAAATTAATCCTCTGGTACCTGTAGACCTTGTTATTGACCATTCAGTACAA
Contig31140_2025	CCTTCTCTATTTATACAGGCAGTGAAAAGGGGAGGGAAATAATAAGGGGTTGGATAGGTT[C/G]TAGACAAAAAATATATACTAGTCGGAGTTGTTGTTACCCGTTCTTTTAGCATCTTCATCC
Contig31141_500	TTCTTCCACGCCTCGTGTTGCAAGCCATTTAACTTGAACAAACCGCTGGACACGTTCTTG[A/G]AGATAGGGTGGGAGTTGGTGATGCCTCATCCACTCCTCCATGTCCCTTTGCCTCAATCTC
Contig31146_484	CTGCGCAGCTTGAAACCAGTTCATGACAACTATTGTTACTGTCATACCCGCAGTATATCC[T/C]AAAAATGCACTATTGAAGTAACGGTTCTTGATCCCTCGCGAGACATCAAAACGAAGGGCA
Contig31157_1713	TCGAGCAAGTGGTCATGAGAAATAGATTTGGCAGTGGGGGTGCAGGCGAGACATCTGCTC[T/C]TTCATCAAACATTGGAATGGCACGTTCTTCTTCCTGGTTTGACATGAACTCTGCAAATTT
Contig31158_1206	AGCGTTCACCACAAAGGTAATACCCTCTTCAGCCATTAAATTTACACGGCGCTGAACGAC[A/G]CCAATCTTGTCTGTCTTCATGTTTGGCACGCCATACATCATCAGGCCTCCTATACGATCT
Contig31158_1560	GCACACTCGTCCAGTAAATTCAGGGAAGTTGTTTGTCTCGAGTAAACGATCCAGTGCTTC[A/G]CGCCATCTATTCTGGTGGACTAGCTCATTGAATTCTGGGATCTTGTTTCCAAGAGGACAG
Contig31158_2562	AGCACCAAAACTCTGTCCAGCACTTCCAGTGAGTTTCACATGAATGGTTCCGGGTTCTAA[A/T]CCCTTCATGTGATAACGTTTTGTGACTTCATGGCTAAGGGTAGTGCCTACCGCCCGATTA
Contig31162_2013	TCTGAAAATGGGGATGGTGAAAGCATAGCAGACATTAAGATTTCCAGATGCTCTAAAGAA[A/G]ATAACAACGATGCTGAATTGGCGTGCCCCACTGCTGTAATCTCGGGTAACATGATTCCAC
Contig31162_2294	ATTGCTATTTCAAGAAAGAGAGATGAACCGGTCTAATTCAGCGTTGCATTCAATTCCTGT[A/G]CTCTCAAACTTGTTAAGGTCTGATGAGCCAGCATACAGGTACTTTGCCGCACAAGCTTTG
Contig31162_401	AGATTCTGATGCAAAACGCTTGCTTGTTGGTTTGATAACCATGGCAGGTACTGAGGTGCA[A/G]GATGACCTAATGACATCACTTTTTGCTCTCTGCAAGAAGGATTGTGATTTGTGGCAAGCT
Contig31164_2439	TAATTATTTGGAGGAGGCAATGAAAATGAGGAATTTACTTGAAGAATTTCGTGGTAACCA[T/C]GGAATACATTATCCCACAATTCTTGGTGTGCGGGAACATGTGTTTACGGGAAGTGTGTCT
Contig31164_2868	TGGCGAGCAAGTTCTCAGTCGAGATGTGTATCGTCTAGGGCAGTTGTTTGACTTCTTTAG[A/G]ATGCTAACCTTCTTTTACACCACTGTTGGGTTTTATGTCTGCACAATGATGACTGTTTTA
Contig31164_2970	CACAATGATGACTGTTTTAACTGTGTATGTCTTCTTGTATGGGAGGGTGTATCTGGCACT[A/C]TCTGGACTCGACCATTCAATATCTCGCAAAGCTAGGTTCCTGGGAAACACTGCCCTTGAT
Contig31164_3409	ATTGTCTACATTGCGTATGGATACACGAAGGGCGGGTCATCATCCTTTATTCTGTTGACT[A/G]TCAGTAGTTGGATCATGGTTATGTCTTGGCTTTTTGCGCCATACATTTTCAACCCTTCTG
Contig31165_180	AACACCCAGGCCTAAAACAATGGCGATTCCCTTCCATCCGTGCATCAAAGGGCAATCAAT[A/T]CGAAAACAATTCTGAACTCTGAACCCGAAATGTAGTGTAAAGAAAACAGCATCAATCAAA
Contig31165_689	CAGGCTGCCGAGGCTCTCCCGCGCGGTGGCGTCGAGGTCGTCGGAGCCCACCTTGTTGGT[C/G]CCCAGGAAGTAGGGGTGGATCATGACGAGGCCGTGGATCTTGGCGCCGTGGGCCAGCCCC
Contig31165_87	AGTGTATTGTGTCCAATCCAACAAGTATAACATCATCATCTGTATTACAGTATGGGTAAT[T/G]GCTGTAGTATCTTCCTCCCACAATCCTGATACAACACCCAGGCCTAAAACAATGGCGATT
Contig31167_1317	CTACGGCTTTGAATCATTTGATAAGAACAGTTTTGAACAGTTCTGCATTAATTATGCCAA[T/C]GAGAGGCTACAACAACATTTCAACCGCCATTTGTTTAAGCTCGAGCAAGAGGAATATGTT
Contig31167_1416	GCTCGAGCAAGAGGAATATGTTGAGGATGGCATTGACTGGGCTAAGGTTGAGTTTGAGGA[T/C]AACCAGGATTGTTTGAATCTATTCGAGAAAAAACCACTGGGGTTGTTGTCTCTGCTGGAT
Contig31167_2625	AATCCTGAGGGCCGAGGCGACAGTTCGAGAAAAGGATGAAGAGAATGAGATGTTGCACCA[A/G]CGGCTTCAGCAATACGAAAACCGATGGTTAGAGTACGAGCAGAAAATGAAATCGATGGAG
Contig31167_3024	TGGGCAGGCGGATGCCAGCCTGAACCCGGACATGGAGCTCCGCAGGCTGAAGCAGAACTT[T/C]GACTCGTGGAAGAAGGATTTCAGCTCCCGCATAAGGGAGACCAAAGTGATCCTCAACAAG
Contig31167_864	GAAACAGAGTTGCTGCTATTCAATTGCTGGCGTGGATGATGCTCAAATGTTCCGTACTGT[A/C]ACGGAAGCTATGAACATCGTCCATATCAGCAAGGAGGACCAAGATAATGTTTTCGCAATG
Contig31168_1574	TTGACGCCATTTCTATTTTTGATCCCCTTGTAAAGCATGGATTTTGCTGTAGTTCGCATT[T/C]GTTTTCCAAGAGCATGTAAACAGTCCCAAGTCACGGCCGCTGATGTTAAACTTACATCCA
Contig31170_1515	TTATCATCACCGTGATCAAATGATGGACCCCAAGAATGTCTGTTGTTGGCTTTATCTCCA[T/C]GAACAGGGGAATCGGATGCTCCACGGTCACTGGTACTACGTGGTGAGTCGTCATTCGTTA
Contig31170_2438	ATTTTGTTCCTCCTTGCTAAGCTGGCCAACCAGATGTTTCTCCAATGCTGGGACCTTGGG[T/C]TTTTGTTGTTCAGCCTGCGCCGCATCAACATCATCAAAATGTAGAGGCCTTCGAGGTGGT
Contig31170_798	AGCTCAGCACTGCTCCCAAAGGAATCGAATCTTGAGAAGCTGTCACGCTGCCCAAACGAA[T/C]TGTTGTCTTTGGCGCCGAAGGCGTCCAGCTGGGAGAAGCTGTCGTCCCCTGCTTCGCTGT
Contig31172_525	GAAAACCTCTAGAACCAGGTCGCGATCGAAGCCCATTTGTTCAAGACGTTGTATAGCTTC[A/G]TTCTCCTCAGGTGTGACTGCTACTGTTTGAGGCACTCCCGCACCAAACTGCTCTAGTAAA
Contig31177_1249	CTGGCGCGCGTCCAGCGACGGCGCCATGTACGCGCACATGTTGGGGTTCTCCTCCAGGAT[T/C]TCCTCCGTCAGGTGCATGTACCTCTTCCTGATCTGAGACTTGTCGCACATCCTCTTGAAC
Contig31177_239	CAGGTATGCATGAATACAATACAAATTACTTTGGATAGCAGCGGCGGCGGCGGTAGTAGT[A/T]GTAGGTATCCATCGATGTGGCAGATAAACGGAGATGGAACCATCGATCAAGCGGTGGCAT
Contig31184_1800	TGCATCTGTCATCAAGCTCTTGACTGTGTGAGCTAGTGGAAGCAGCAGTATAACACCATT[T/C]TGCCCGGGGAATATTTTTTGTAAGACTACGGATGCCCACAGCGTTCTGCTGCTAGGACTT
Contig31186_1345	GCCCCCGGGAGGCCGTACGGGCTCTTCATGGGCGGCGGCGGCCGGCTCCTCGGCGCGCAC[A/G]TCGTGCAGATCCTGGTGATCGCCGGCTTCGTGTCGTGCACCATGGGCCCGCTCTTCTACG
Contig31186_1407	CGTGCAGATCCTGGTGATCGCCGGCTTCGTGTCGTGCACCATGGGCCCGCTCTTCTACGG[C/G]CTCATGAAGCTCGGCCTGCTCCGCATCTCGGCCGAGGACGAGACGGCCGGCATGGACATG
Contig31198_276	GCAGATGGTTATGATGACAAGGGACCTGTGATTGACGTTGTTGTATGGCATGATGGTGAT[C/G]TGTGGAGGGTTGCAGTTGATACTCAGGGGCTTGAGGGTAACAAAGATTGCGGGAAATTAG
Contig31210_1103	GTCACTTGTTATGTTTATTAAACAGCCTTCCTTAGAAAATAAAGACTTCCTCATTTCCTC[A/G]AGTGAAGCAGATATTCTGTCCCAATCTTGATCAATCTTTGTTTCCAGATCTCGTAAATAC
Contig31210_1322	CAATCGATTCTCCATTCTTGCTTTACTTTGGGAAACAAACTGCTTGAACCTCTGTTGTTC[T/G]GTGAACTGAACATCCTGAAGAAGGCAGTTCATCAGATGAAACAGATCCTCTACTCGCGTT
Contig31210_1397	CTGAAGAAGGCAGTTCATCAGATGAAACAGATCCTCTACTCGCGTTGACATTGCCTTTCC[C/G]CGAACAACAATACGAGTAAGCGGCTCTTCTTTTCCCTTTATTGAAGATGTTAACGGGTAA
Contig31210_1777	ACAGGCTAGGAACAGCTTTGAGAGCTTCTGGAGGATCTGGAGTCTCTTGTTTGTCCTTCA[A/G]TTCCTTTGTAGCACGTGCCAACTCTGCAAGATCCTCCTGAGTCATGCTAGATTTTACTTG
Contig31210_2564	TTCTTTGAAAAGTTTCTGTGGCATAACCTTTGATTCATTACGAGCAGGGCTAGCTTCAAA[A/C]AGGTCAAGATACTCACTTAGAATCCGTAGCCGCTCTTTTGTGTCATCATCACCGTAGAAC
Contig31213_713	gcaagcacagtccctttttagtcagttggggcgcatggattcatcaacatcttctgcctt[T/C]tacaatgctcttactgatgtgctatggcattttggccagaggcaaggagctcagctagtt
Contig31220_1669	CAAATTCTGTAGACGCCTCGAGCAATCTCTTGCAGAAACAGCCATTTCGCGGACACTAGC[A/G]TCCTTGGATGGTTCCCATAAACTTGCATTCTTATGAAAAAGAGTACCAATTTTTTCCCCT
Contig31220_1759	CTTATGAAAAAGAGTACCAATTTTTTCCCCTTGGAGAACTTTAACAATGCTCTGAGATGC[A/G]CATCCACTTGTAATAACAACAGGTACACCACCTGTTGAAGCCCAGACAGCAGCTTGGACT
Contig31220_814	GTACTCCAGATGTAATGAATCTGCTTTCGGGAAGCCCAATATTTTATGCGCAACAGGCCC[A/C]CCATAAATATTAACTCCTTCTGTTTTGAGCGCTGCCAGTACATCATTAAGTTCTGGAGTC
Contig31223_548	CCTTGAGGCTGACAATCTTCTGAAAATGTGAATGGTATATGTGGGCATAGACACGAAACA[A/G]GCGCTTGAAAATTGTGTTCACAACATCCTTGAAGTTGGGTGGAAATGGTGTGCCCAGCTT
Contig31223_803	CTGCAGTCATTGTTGGGCAGCTCTCGGATGTGCAGAACTCTGTGAGTGTGCCATACAGCA[A/G]GTTAACTTGATTAAAGAAATCCACAGTATTCACAGCAAGCCATTCATTGATATCCTCTCC
Contig31228_496	CGTCGTGCCGCAGCAGCTCGTCGTCGAGGTCGGCCTCAACATCGTCTACATGCTCACCGG[T/C]GGCAAGTCGCTCCAGAAGTTCCACGAGATCGTCTGCAAAGGCAGGGGCTGCAAGGACATC
Contig31239_1535	CTATCGATGTCAGAGCCATCATTCTTTAATGCAATGACTCTTCATGAATCTTTGATGTTG[C/G]CATCTCCTCTAGATGGCCCAACAATTCCTGGGCGTATGACAAGGCCAACACTCTTCCGAA
Contig31239_244	GTGTTTCACGCTAGGATCTCTCTGTTCTTTCTTCTTACTGAGCGCAAGACACCCACTGCG[C/G]TGATGGCTCAAACTTGCCTGCCACCTGGCTTTCGTTTCCACCCAACTGATGTTGAGCTTG
Contig31239_726	TGCTGGTTTCTCAAAGGATGCTTACGTACTTTGCAAGATATTTAAAAAAAGTGGACTCGG[T/C]CCAAGGATTGGCGAGCAATATGGAGCTCCTTTTGATGAGAATGAATGGGATAATTTAGAT
Contig31239_961	CAGTCTGTTCCATCTTCTGATATTAACATCAATTCTGATGAGGTCAATGAAGCACCTCCT[C/G]AAATTGATGGAATTTTATTGGATGAACTGTCAATGTTTTTGGATGATTCTCCCAACCATG
Contig31241_152	GATCGATCCATACCTCAACACCGATGCCGGAACCATGTCCCCCTTCGAGCACGGCGAAGT[A/G]TTTGTCCTGGACGACGGTGGTGAGGTGGACTTGGACCTTGGAAACTATGAGCGGTTTCTG
Contig31242_1073	CGAGCTGGCGCTGGGGCTGGAGCTCAGCGGGCAGCGGTTCCTGTGGGTGGTGCGGAGCCC[C/G]AGCGACGAGGGGGCGCTCAACGCCAACTACTACGACGCCGAGAGCAAGAAGGACCCGCTG
Contig31242_1400	CATGCTGGCCGACGGGATCGGGGCCGCCATACGAATGCCGGAGACCAAGAAGAAGGACGA[C/G]ATCGCCGCCACGGTCAGGGAAATCATGGTGGGCAAAGGCAAAGGCGCAGAGGTACGAGCC
Contig31244_1023	GCCCGTGCCGGGCAGCTCGTGGCTGGCCACCCGCGCCGCCGTGCCCGGCCACAGCCAGTG[C/G]GTGAATCGGCCCAGCCCCATGGCCGCCATGACCAGCAAAAATGTCCCGGAAGCCTTTTCG
Contig31247_1215	CCCGCAGGGGCCCAGGCCGACCTGGACCTCGGCGATGACGGTGCCCAGGTAGCCGCTGAA[C/G]CGGTCGCGGAAGCTGCGCATGTAGTCGGAGTAGACCTGGATGGGGGTCCTCCCCTTGAGC
Contig31262_1135	AACTGGGAGTTTCACCTCATCACCATCAAAGGTCTCTCCTGGTGGCGGAGAAAGCATCTT[A/G]AACACATATGTGTAAACAATAATTGCACCAACCCATTGACCAAAAGAGATATACGCATTT
Contig31262_1384	CGGATAAGGAGGTCGGATGATGGACGCCACCACAAAGCCAATCAAAGAACCGGAAACGGC[A/G]CCTACAACAATATTTACTGGAATATACCACCACAGCAGCAACTTCTCGAGCGTGATGGCG
Contig31263_248	CTCAAGGTGGCATGCTTACAAACTCAGGGTTCTTGGGGTGTCATTCTTTTACAAACACAA[A/G]CTTACAACAAGGGAATTGCCAGCCTTCCGCAACAGAAACCGGCTGTCATCGAGTTCTCAT
Contig31263_402	GAGGATAGATCAGCAAGGGCTTCTTACTCATGCTATTGGTTCACGGTTCTCGGTGGGCAT[C/G]GCGGTGCAAACTACGCTCAGCTTCCTTGCTCATTTGTATGGTGTGTCATGTAAGCTTCAA
Contig31268_626	GATGGAGAAGGCCAGCAGAGGCGATAGGTCAGCAACTGCGGCAGCTACCTCTTCACTCTC[A/G]GTAAATATGTAGGAAAGTTTTCCACGGAAAAAGAGGAAGAACACGAACAACACAACGCCT
Contig31268_743	GCCTATTGTGAAAGAAGTGGCGACGACATTCAAGATAGCGAACTTGGTCCTTCTTGCACT[T/C]CCCGCTCCGAGCTCATTTCCCACACGCACTGCTGTTGCGGAGAAAAATCCGATAGAAATC
Contig31275_1029	GGAGACTTTACCAGACATGCACTTAGCCAGGAGACTCTCATCAGGTTTCTTCATGGATGG[C/G]AAGTTTTATGTCATTGGAGGTGTGACAAGTGAGAGGGTTTCTCTGACCTGTGGAGAGGAA
Contig31275_1341	AGCGGACTCTTCCAATGGCTGGGGCCTAGCTTTCAGGGCTTGTGGTGATAGATTGCTGGT[T/C]ATTGGTGGCCATAGAGGACCTCGTGGTGAAGTCATATTGCTGCATTCTTGGTGCCCTGAA
Contig31275_1592	AAACCACCAAATTCCTTGCTGCCCATTTAGCTACCATTATAATGACTTGTAATTCAGAAA[T/G]GACACCCCCTTTTCGTGGAGCTGTCGATTAAATGTCTGGTCGAGAGCATAGAGAGCATTC
Contig31275_537	TGATGACCTGGCTCAAGACTGCCTTGCTTGGACAAGCAGATCAGACTACCCTTCACTCTC[T/C]GGTCTGAACAAGAAATTTAATATGCTGATTAACAGTGGATACCTGTACAAACTGCGGAGG
Contig31275_877	CGTCGTTGGTCTCGTAGCACTCCGATGAATCTTCCCCGCTGTCTCTTTGCCTCGGGAAGC[A/T]CTGGTGAGATTGCCATTGTTGCTGGTGGGTGTGATAGGAACGGCCAGGTGCTGAGATCTG
Contig31282_1877	CAACCTATCCCAAAATGCAAACCTTACAGACATAACCTTGGAGATTATTTCAGGCCTGAC[A/T]GCTCTGGTCTCGCTGAACCTGTCCAACTCCCGGGTGTCCAACGCTGGCCTCCACCATCTG
Contig31289_1605	ATGTGAGACAATGGGCTCTGCAACAACAATTTGCAGTGACAAGACTGGCACTTTAACTTT[A/G]AATCAGATGACTGTTACCGAAGCATACTTTGGTGGAAAGAAGATGGTTCCTGCTGATAAT
Contig31289_1833	ATCGCCAACTGAAAAGGCTATACTGTCTTGGGGGTTGCAGCTTGGCATGAAATTCAATGA[A/G]ACAAGATCCAAGTCCTCTATTCTTCAAGTCTTCCCATTCAATTCGGAAAAAAAGAGAGGC
Contig31289_1902	CAAGTCCTCTATTCTTCAAGTCTTCCCATTCAATTCGGAAAAAAAGAGAGGCGGGGTTGC[A/G]GTGCATGTGGGTGACTCTGAGGTTCATATATACTGGAAAGGAGCCGCTGAACTTATTCTG
Contig31289_1986	TCATATATACTGGAAAGGAGCCGCTGAACTTATTCTGGAGTCATGCACAGATTGGCTTGA[T/C]GCAGATGGTTCAAAGCATTCAATGACCCCTGAGAAAGTTGGTGAATTTAAGAAATTCATA
Contig31289_2829	ACTCTGGGTTAATCTGATCATGGACACTTTGGGAGCACTTGCATTAGCGACCGAGCCACC[A/G]AACAACCATCTTATGCAGAGACCACCGGTTGGACGGAGGGAGCCTTTGATAACAAATATC
Contig31289_741	CTTCCTGTCTTTTGTGTGGGACGCCTGCAAAGATTTGACACTCATCATCCTCATGGTCGC[A/T]GCTGCTGTTTCACTTGCCTTGGGCATAGCGACAGAGGGGATTAAAGAAGGCTGGTATGAT
Contig31289_903	TACAGCTACTACTGATTACAAACAGTCACTGCAGTTTCAAAATTTGAATGAAGAGAAACA[A/G]AATATCAGCTTAGAGGTAGTTAGAGGTGGAAGGCGAATCAAGGTATCGATATATGATTTG
Contig31289_972	CTTAGAGGTAGTTAGAGGTGGAAGGCGAATCAAGGTATCGATATATGATTTGGTTGTTGG[C/G]GATGTCGTGCCTCTCAAGATTGGTGACCAGGTACCTGCTGATGGGATCCTTATCAGTGGT
Contig31290_666	ATGTTGCCCGCCGCCATGATGAAGACGGAGATGGCCTCCGCCAGAGTCTTGCCCTTGCGG[C/G]CGCTGCGGCCGGAGAGGACCAGCTGGTCGGGCAGCTTGGCGCGCCCCGAGGCGACGATGA
Contig31292_1112	TTTAAAGCGAATGGTTGCAAAGGAACCTGGCAGGTATATCAATGAGGACTTGGCAATTGT[A/G]CCAATGCTTGAAATGCTAAGAAAATCTGGACGCTCAACATTCTTGGTAACAAATAGTTTG
Contig31292_1390	TCGAAGTTGAGCCTCATTCTGGAAAACTTCTAAATGCTGATCTTCAGATTGGAAGCCCAA[A/G]ATCAAGTCAACATCAGCCAAAACCAATTCACAAAGTTTACCAGGGAGGCAATGTTGGTCA
Contig31294_2055	TTGGCTATTGTACCTGGACGTGCCAATGCAACATCTTTGTATGATGGCGGATTTCCAGAA[A/C]TTACAACCAAAGCTCCATGTGGCTCACTTGCTTTCATATCTACTGAATGATTGTGTACAT
Contig31295_594	ATCGCCCCAATCATGAAAAATCCACTTCAGGAAAAGAGCATTCGCGGGTGGAATGTACAC[A/G]AACATATCGCCAGAAATAAATGGCACATGGTCATCAGTAGGAGCATCTGCAACCACGTGA
Contig31295_824	CATCACCGCACTCCCTCAAGATGATATCCATGAGAAAGTTACTATCAGAAACCATTGCAT[T/C]ATTGATTAACTGGTTGTAAGTTTCATCCTGGTCAGCCATCTCCCAAAAGGTAATGCCGTG
Contig31296_1482	CGTGGAGCTCGGAGAAGGAGGCAGCAGGAGGAATTTCTCCATGAAGGCGCCGTGGTCGTC[A/G]TCCTTGGCCGCCATGGCTCTGCGTATGCGATGTTGGCTGGAAGAGATGGATAGGATTAAG
Contig31301_788	CTCCAGTGTAAGACAGAGCTTCTTGGAAGCCACTTGAACGGTCACGGTTGAACCTGCAGC[A/C]AGAAGAACTGTTGCAATGTCTGACGGCAAGTGCAGCCTCTGTGCCATGATTATGTTTCCA
Contig31304_1735	AGTGGCCAACATGTAGGGTTCCCCACAAGAGTAACTATGTATATAACTTGTTATCAGCCG[T/C]GCAACTGTAGCCAATTCAAATGTAAATTCATGCCCATAAAATTTGTCTATGTACGAGCCC
Contig31307_227	AAGTATCCAACGGCTGAACATGGCGAAGCACCTCTCAGGTTCGTACTCTGGCGCCGTGTG[T/C]CCACCACCCTTGATGGTGGCAAATGTCATGTTGTTGGAGTACGTTAAAGTGAACCCTGCA
Contig31308_115	GCAGAACTCCAAATCAAAGCGTCCTTCCGGAGGGTCACCGATGCAATCGAACACGGCATC[A/C]GCTATCACGAAGTCCTCATCTGATGTGTACCCGCTTTTGGTTACAATACACTTCATACCA
Contig31308_343	TTTTTTGCGAGGAACAACATCCCCAGCGAATATGGTAATCTTTTCTGCTCGATCAGGCCC[T/G]AGTAAACATGATACTATTGCTGAAACAGCTTTCTCATTGGAAGTGCTGCATACTGCAACT
Contig31315_1344	CACGCTCAGTCATGTAGCTAAAAGTCTGCTTTGGCTGCCCATTTCTTCCACCGACAGCTA[T/C]CACGATAATATTACCAGTGTCCATCCCATTACCATTACCATTACCATTCACCACCACAAC
Contig31316_2156	GACGTGGAAGATCACGTCGGAGCGGAGCTCGTCGGAGAGCTGCTGCAGCTCCTTGAGGGA[C/G]AGGTTCTTCATGTGGATGGGGTAGTTCACCGTGTCCAGCAGCGGCGTTGGTGGACGCTGA
Contig31316_83	GAGCATCCTTAATCTTCAGGAATCTATCAACATACATTCATTTCACAGGTACAAACACAA[A/C]ACATTAGTTCACTACACGAACAATTGACCATGTACTTCAACGTCAGAGAAAAGAACGAAA
Contig31318_1595	AGTGAGCCAACCAGCTCTTTACTCAAAGGACATAATAGAGCAGCAGCTGGCTGGTCCTGC[T/C]ATGGTACATCCATCTGAGACAGCTGCTAAGGGCCCTAAGTGGGCAGACCTATTTGAACCT
Contig31318_188	CATAGCGGCCTCCATCGGCAACCTGCTGCAGGGCTGGGATAATGCGACCATAGCAGGTGC[T/C]GTCCTGTACATAAAGAAGGAGTTCAGCCTGGAGACGCAGCCGCTGATCGAGGGCCTCATC
Contig31318_2384	GGCCATGGACTAGTTGCTCCGATCTGGTGATCCGCGTCGCTGGTGGTAATTTTGTGGTTC[T/C]GAAACTACACTGCCACTAACCTGTGATGCTCTGGTAAAGAAACTTCAAGGAGAGCAGAGA
Contig31318_545	CGACATCAGGGGGCTGCTCAACACGCTGCCGCAGTTCAGCGGGTCCGGAGGGATGTTCCT[T/C]TCTTACTGCATGGTGTTTGCCATGTCCCTCATGCCGCAGCCTGAGTGGAGGGTCATGCTT
Contig31320_1074	AACAAAGAACAACCCTTGCCTAATTGGAGAGCCTGGTGTTGGAAAAACTGCTATTGCAGA[A/G]GGTCTTGCACAACGTATTACCAATGGGGATGTTCCAGAAACGATTGAAGGAAAAAAGGTT
Contig31320_117	ATATCTTCTTCCTCCTGAAGCCTCCCCGCCCCGAGCTCCCCCTTCCCCTAGGGTTTGCCC[T/C]GCCCCATAAGCAAGGTCTTGGTAAAAGGGTAGCTTGGGGGACATGGAGGGGGCTCTGGTT
Contig31320_1440	AAAGCATATTGAGAAGGATCCGGCACTGGAAAGAAGATTTCAGCCAGTCAAGGTTCCAGA[A/G]CCAACTGTTGATGAAACCATACAAATTTTGAGAGGTCTTCGTGAGAGATATGAGCTTCAC
Contig31320_2358	GGCACATCCAGATGTGTTCAACATGATGCTTCAGATACTGGAAGATGGAAGATTGACTGA[T/C]AGCAAGGGACGGACAGTTGATTTCAAGAATACACTATTGATCATGACATCAAATGTTGGA
Contig31320_2559	CAAGAGCCTGGTGACTGAGGAGCTGAAGCAGTACTTCCGGCCTGAGTTCTTGAACAGATT[A/G]GATGAGATGATTGTTTTCCGTCAGCTGACAAAGCTGGAGGTGAAGGAAATTGCAGACATT
Contig31320_387	TGTGGTTAGGCGTGATTTTGGCTCTATTGTGGCAAGTCAGCTTGCACGTCCAAGAGGAAA[T/G]GGGTCTAGGATGGTTGTCCGTGCCATGTTTGAGCGCTTCACAGAGAAGGCAATCAAGGTT
Contig31330_363	TAATATCTTTGGGTCTTTCAGTATGGCCCGTGCAATAGCCACCCGCTGCTTCTGGCCACC[A/G]GATAGCTGAATCCCCCTCTCCCCAACGGTGGTGTCATATCCTTGGGGAAGGCTAGATATG
Contig31331_1373	GACATCTAGCATGTTTGCACTCCACTCAACATATTTGGCAAGGCCGTTTTCAACAAGCTC[A/G]AGTGACAAGTCCTTCGCAGTGTCACCATCAGGGTAATACACCGAACCAATTATATTATTA
Contig31331_180	ACTTCCGTAACAACAACCTTGAGAATTTCCTTTTGTTTGGATTCTGAGGCTGATCCGTTA[A/G]TAACTTCTTCGCCCTCTACGTAGTTCTCCCATATCTTAAGTTTTTTCTTCTTTGCAGACT
Contig31331_305	AGCTTTTGTGAGGATGTGAGCATCTGCAATCCGATCCAAGCCAAATGAACTAAGCTTGGC[A/C]AGGCCAGCCTCCAAAAGAACAGATGATATGTTGGTCTTGGACTCCCACAAGGAACCTAAG
Contig31331_512	CGAGTAAGGCTCATCTCTACCAGGGCACCTAACACCAGACAATGAAAAGGCGATGCTGCA[A/T]GTCTCCTTTGGAATTGTCAGTTTGAAACGGTGGCCACTGAAAACATATTCAACTATAGCA
Contig31331_928	AACCTAGAAAAACTGAACCATAATCCAGAACTTTCGTATCAGCCATGTTCGTTGCTGGCA[T/C]AGCATTCTGTCCATCCACAGTGCTGATCCTTCTAGAATATTCCATTTCCACTGTTACTTG
Contig31332_712	GCAAGGTTTTGCCATGATGTTGCAGAACAGATATCAGCGTCAAAGACTGTATACTCGGAT[T/C]GCTTTGGGGAAGGCTAAGAGAATGGATGTCGTGTGGGGAGAGACTGCTGGTGTTGAGGGT
Contig31334_120	ACTATTCTCCTGTTTCCCGGCTGAAGGGAGGGCCTGGCCCTTCACAGCAATAGTGACAGT[T/C]GGTCCAAATGGTTTTTGGTGCCTGAATCCACCAGATCTTGGTCCTCTGTTAAGCTCGGTG
Contig31335_830	TCCTATGAAAAGGATAACCATTCGTGAAATCCGTGAACATCCATGGTTTGAAGCTCAACT[T/C]CCACGATATTTGGCTGTACCTCCACCAGATACTGCGCAGCAAGTTAAGAAGATTGACGAA
Contig31337_681	GATGGAGATCTTGCTGATGACCAGCAGCGGCATCTTGCTGACGGGCACCGGGGTGGCCTT[C/G]CGGTCGTCGGCGAACGCCGCCTGCAGCCCCGGCGGCGCGCGGATGCCCCAGTTGAACCGC
Contig31339_856	AAAAGGATGATCCAATAGAGAGTATATTTCTCTTTCGATAATAGCTCGGTGTACCTTGTT[A/G]CGGTTTAACATCACTGATTTGTCCATTGCCTTCATTGCAAATAATTCACCACTACCTTGC
Contig31343_1408	GTTCTCGCCCGGGTGCACGAAGGGGCACTCGGTCCAGTCGTGCGAGTAGGCGCGCGAGCA[C/G]GGCTTCACCTTGAAGCTGTACATGCGGAAGTCGTCGGTGCTGAAGAGCCCGCTCTTGAGG
Contig31343_248	CAAATAGAAAGGGGAAACAATTGAAGGAAAGAACTTTTGGTCAGCTAGGTGCTATGAGCC[A/G]GTGATCATGAACGGAATTAGGCCACCATCTGCTCCTGCTCCAGCCACTGCGAAAAATGGT
Contig31345_770	GGGGCAGTAGGTGCCCCAGCTGCTCTCCTCCGCGTTCGATGCCGTCGTTGCATAGACGCT[A/G]ATGTTGCCTGGGAGGAGGCCCTCGAAGATACTCCCGGACTCGCACGCCTCCAGGTAGAAG
Contig31346_503	TGTGTTGGGTGGAGTGACCCAATACCCGTGGGAAGGGACTGATAGAGATTACAAGTATGA[T/C]GAGCTGCTTGGCAGAGTCTTCAATATCCTGCGTGAGAATAATCCAGATCTTGCTGGTGAT
Contig31350_1011	TGGGCATGACTCATCTCCCACCAAAAAGGGAACATACAGTGATCACGGTGGCTCTGAGTC[A/C]GTGTTTGGTGATAATTATGCTGATGAAACTTCATGGAATTTTGATGACCAAGATACTGAA
Contig31350_603	GGAGAAAGCTTTTAGCGAACGGTGCAAGCACTTTGGACTGCAATTCAAGCCATCAGCATC[T/G]GTTGAGCTTCCATTTGGTTGGGAACCTGGACAGCAAGAGGGAGCACTTGAGTGGGATGAA
Contig31352_239	AGGAGACGCCGCTGCGCAAGGCGGACCAGGCCGCGGAGACCACCGAGCTCTCGGCGCCCG[A/G]CGGATGGACCAAGAAGGTTAATCCCACTCGACCTGGAAAATTTGAGGTTATTTTTGTTCC
Contig31358_292	GAAGTTCTTGAGGGAGGCGACGAGGCTGGGCGGCCAGTGCTTGGTGTCCCTGACGTAGGC[A/G]AGGTCGGTGTAGTGCGGGTCCAGCAGCGTGGCGATGGTGAACTGGTTCTCTGCGAGCAGC
Contig31361_201	TTCATCCAATCAATTGACGAGCTAAATCAGAATCCCCAGAAACACACATCCACACAGACA[T/C]AGACAACATTCAAAAATTGCAGGAAGGTTTCGTAGAGCCGGAAGGCAGGAAGAAGCTAAA
Contig31361_539	TTGCTGCAGTTCATCCACTGTGATGTAGCCACTTCCATCTTTGTCAAAATATGAAAAGGC[T/C]GCCACTAGATGTTCCTCGCGCTCCAGTTTATTCAGATGCAATGTTGCAGCAATGAACTCT
Contig31367_893	CACATACTGAAAGCTGGGGGAGCACAGGCAATCTCAGCCTATGGCGTGGGGAACTGCATC[A/T]TGCCCAAAGGTTGAGAAAATATTCGGGCCCGGCAACCAGTATGTCACAGCTGCTAAAATG
Contig31368_510	CTCCACACATTCCGCAACTAGCTGGGTATGGGCCATGACTTTGCGGCTTTTCATGATACG[C/G]ACAATCGATGCATCAATTGCATACCTCCTGTCCTTGTCAACATCTTCAACAACCTTTTTC
Contig31372_311	CTTAATCCTGTCACTCTTCTTTGGCCTGATGACCTCGAGCTCAGTTGGAAGAACCGTCAC[C/G]ACATCTCCGTTGCCGGACGACCCAAGTGCCACACGACAAGTTCCATCCCCAAGTACTTCC
Contig31375_801	GTATTCAGAGGAGTTCAACAAAAGCTCAGGTGCCCTGTACCATCTTGTCACCACATACTC[A/G]GTCATAAAATCAGTTTCTGAGGTGGTACGAGCAAGCCCAAAATCACAAATTTTTAGGTCA
Contig31377_1196	TCGAGTAGCGCGAGGCCGCAGAACTTGATGAAGATGGGCATTGTGATCTTGGGCCTCAGT[T/C]CCCTCTCGAAGAAGATGGCGAATGGCATCATGACGGCGGTGGCGACGATGTTGCGGTAGG
Contig31379_1104	CTTTGGCTTTCTAGTGTCCCAGCTAAGGACAACCAGTACAAGCTTCTTGCTCGAGCTGGA[A/C]GACAGGTCCAAGAAGTATACCTGACGACGAGCCTAGACCAGGAGGGCGTAAAGAAGGCGG
Contig31379_1269	GTGTTTGAACAGGACAGAGGCACCGCAGTTCCCTGACTATGCGACTCATACTGAAATGAC[C/G]TTATGAAATTCCACCGCTATTTCGACAATGTGCTCTACTGAAACTTCATCGCAGCCAAGA
Contig31387_511	CTCCCCTTTGTTTGGTTCAGTTCTCTCCCCGTTGGAAGCGCCGTTTTCGCTCTTCTTCGT[A/G]TTCAGGAAGCGTCCCCCGGTCCCCCTCGCCCTTCGCATCGCATGCTGGTGACGGGACTCG
Contig31387_589	GGTCCCCCTCGCCCTTCGCATCGCATGCTGGTGACGGGACTCGTGAAGATAAGGCTTTCT[A/G]TCTTTAATCGCCTTTCTCTCAAGTTCAGCCTTTGCCCGTGACTGCCTCCGTCTTAGAATT
Contig31389_1514	ACAGATCAAGGAAGTTGAGCGTGTAACCAGAGAGTCTAATTTCTATGATGCTGAGAAGAC[A/G]AAGAACTATCTGATGGAAGCAAAACTACCTGATGCCCGCCCATTGATTAATGTTTGTGAT
Contig31389_1931	TCTTGGGAAAATTATCATTGATAGCAACAACAACCCAGAGCATTTCCTTACTACCAACCC[A/C]TTCTATGACTCACGTGTGGTCGGTAAATACTGTGAAAAGCGGGATCCTACACTTGCTGTT
Contig31389_2882	TGCCAATCTCCAAAATGTTGGTGACCGGCTGTATGATGAAGAACTTTATGAAGCTGCAAA[A/G]ATTATCTATGCCTTCATCTCGAACTGGGCTAAGTTAGCTGTCACCCTAGTCAAGTTGAAG
Contig31389_3224	TGAACGTGCACACATGGGCATCTTTACAGAACTGGGAGTCCTTTATGCTAGATACCGCTA[T/C]GAGAAGCTCATGGAACACATCAAGCTTTTCTCCACCCGTCTCAATATTCCTAAGCTTATC
Contig31390_255	AGCGGTATCTATTATGTTCTGTAGAAAGGATGCCTTGGCAGAAGAATCGGTCAAAAAGTC[A/G]CCCAAAACTGCAATTGTTGCTGTACTACTCCTGATTTTCTCTATCCCCCTTGATATCATG
Contig31393_1149	TGCAATAAATACCACCCAACCATTTCCTAATCCACCTGTTCCTGGGTCTTGTAATCCAGA[T/C]AAGGCTGACAAAACAGAGATGGTGGGTGTAAGGACGCCATCACCTATCACCATACATGCC
Contig31406_483	GAGGTTGTTTGTGCTGTCCACCACCTGGATGTTCTTGAAGTAGCTCGCCTTGCTGAACCC[T/C]TCCTCCGGGAAGTGCCCGCTGCCCATCTGCGTCGACGTGTGCACGCCATCGGGTTGCGAG
Contig31416_1017	GCTCTTCTTGAGCTCCATGAACCGCTCTTCATCCTCTTCCTCTGCCGCCGCTGCCTCGCC[A/G]TGGACCTCGACGCCGAACAGCCTGAAGACCACTGCCTTCTTCTCGGCCACCTCCTCCATT
Contig31416_1215	TACCTTGTTGGAAGTGGATTGGACGTTGGATGTTTTGGAGGCTACTGCAGGAGCATGGAG[A/G]GAGGAGCAGAGGAGACTCCTCTGGGCTCTGGCACGGTGGGTGGGTGGCTTTGTCCTCTCC
Contig31417_731	TCGCCAGCTCCTGGTAACTTGGCGCCACCATCTTGTCCTTGGCGGCGAGGTTTATCCAGA[A/T]GTTGAGCCCCCTCTGCACGCCCTGTCCGGCCGGCACCTCCGCGTGCACCACCCCGCGCCC
Contig31419_645	GATGGCCGTGGTGGCCACCGAGGAGTACCGAGCCATGGTGTTCAAAGAACCGAGATTCGT[T/C]GAGTACTTCAGATCGGCGACACCTGAAACGGAGTACGGTAGGATGAACATCGGCAGCAGG
Contig31420_213	TACAGTACCAAAATAGTGCACACCATACTAAAGATGCAACCCCTACATAGTAGCCTGATT[A/T]AAAAAAACACAGACTCCACCCACAAGTTTGACGATCATAATCCTCTTACAAACACTGCGA
Contig31420_706	ATTCTTGTCAGTCTCTCCAACTTTGAGAATGTTCTCAAGACCCTCTAAGCAAACTGTAAC[A/G]ATTCTTGGGTCTGGGCAAAGGAGAAGGTCACACAATGGCTTGATGCAGCCCTCACTGACC
Contig31426_731	TGGACACAACGCATTGGTATGGGAGGTCGAGGACAGTGGCGCTGTGGCAGGCGTCGACGA[T/C]GGCGTGGAGCGTGACGCCGTGCACGAGCGGGCGGACGATGGCCTCGTTGATCTCGTCGTC
Contig31427_1619	CTCCTGGCGCTGCTCCTCAGGCCAGTCCCGGTAGGAGCCTATGCCGAGGTGCGTGGTGAT[T/G]GCGTCCACGGCGTCGGTGTGGCGCTCCGACTCCTGCCGGATGTCCAGCTTGACGAGGCAG
Contig31427_788	CGCCTTCCGCTTCGACGGCCGGCTGCCGATGTTCATCCGCCCGTACTCCGTCTCCGGTGT[C/G]GCCGAGCGGAAGTACTCCACGAAGCGCGGCTCCTGGAACACGATTTTCCGGTACTCCTCG
Contig31434_1127	CACGTCAGGCCTGGCCTCCGTGATCAGTCGGTCGGGGAAGGCGGACTCGGTGTGGCGCCA[C/G]GCGATGTCGCCGGCATAGCGCTCGAAGATACAGATCGTGTCCTTGTTCTCGACGGGCTTG
Contig31434_1265	GTAGCCATTAAGGTAGGCGGCGTTGGCAGGGCAGTCGGCGCCATGCTGGAGAGGGAAGGC[A/C]GTGATCCCCAGGCCGAACTCGCCGGTGTCCAGGAACGTGCGGTCGTACCACTCCTCCGCT
Contig31434_535	TTCGGTCGGCATACAGCCCGGGCGCCCACTTCTCGTCCCTCTTGTATGGTGTCACCCGCA[C/G]CTGCTTCTTGCTGTAGCTCGCGCGCCTCTGTGGGAAGTCGTCGTCGTCCAGCACCGACGC
Contig31436_312	GACACGCAGATCGAGCTGCTCTCCGGCGCCATCAACATCTACTCGCTCGTCGGCGCGCTG[T/C]TCGCCGGCTGGACCTCCGACCGCCTCGGCCGCCGCCTCACCATCGTGCTCACCAACGCCT
Contig31441_1105	ATTGCGGAGCCACTGGCGCCTGCTCTGAGTGTCTAGTGGGGGACACCATCTTGGCCTGTA[A/C]TCTGGCTTTCTTTGCCTCTCAGCTTGAGTCCTGGTGATTGTAAAACTAGATTTACG
Contig31442_1353	GCGTGGAGGTCGAAATACATCCCCATGAACAAGCTTCCATCCAGATTCTTCACTAACATC[T/C]CTCTCAAGTGACTCAAGATCATCATCTTCGCGAGCATATTTTGCATAATCATTTCTCAGG
Contig31442_660	TGTCCATTGCCAATGGTAGTTCTCAGCATTCAACAAGAAATAAGTGCCCACAATAGTGAC[A/G]CATACCGTGACAATTAGGAGGATGACAAAGACTAACAACATGAAGCCATAAACATAGTAC
Contig31447_193	AAAAACAAAGGGTCAGATTCCCAACAAGAGGCTGAGCGCAAAGGGGAACAACAACATGCA[T/C]AAGAAAATAAATAGGCCACACTCCAGAATGCACAAGGTGGTATACAGCAGGGCTCAATTT
Contig31447_287	AAGGTGGTATACAGCAGGGCTCAATTTCTCCTGGTAAAACCTTGGCCACTCTACAGACAA[T/C]CATTTCACCAGGTAGGGTTTACCCTTTTCACCTCCTGAGTCCTGAGCATGCCACAACCTG
Contig31447_708	TAGGTCCAAGCAAGCCGACTGTGAGGCCAGCTGCGTGCCTCCACCAACTGTGCCCACCTC[A/G]ATAGATGGCATAGTAACGGAGATGTGAAGGTCTCTGCCATCATTTACAGCTTCCAACATG
Contig31449_2797	TCTGCGTGGTGGTTATGCTGATGTCTCTCTTGATGAACGTTGTGCCGCTGGTTTCAGTAT[T/G]ATGATACTGCCTGCGAGAAGGCTGCTCAATTTTATTTACCCTTCTCTGTACAGGCTTGAT
Contig31449_826	GAGGCCACCGCAGGTACAGTCCCAGCAGCCGCCCGTGCAACCCATGCAAGGGTACTACCC[T/C]GGTGGCCCTCCTTCGAACCCGCAGTTCCCGATGTCCCGGCCAACGTTTCAGCAGCCAATG
Contig31453_605	CGGCAGGTCGTTGGCTTTGTAGCACTTGCCGCCGGGCTGGATGGCCGAGCAGTCGGCGTG[T/G]CCCGGGCCGCACGCGAAGTTGAGCCCCGTCTGCAGCGCTGTCGGGTCCGCTCCCTGTATT
Contig31454_562	CGCCGAGCTCGTCAAGAGAGGCTACGTACCACTCAAAGATGCGAGTGACCTGACGAACGG[T/G]TACCTGGACACGGCCATCGACTGGATCCCGGGGATGGAGGGCGTCCGTCTGAGGGACATC
Contig31456_490	ACCTCGTCCGCTGCTACGCTGTTGCTCGTGCTGATGTGCTTCACGTCTTTCTCCTCCAGC[T/C]CCTTGGTCTCGCTCTCGACCTTCCCTTCTGGTAATTCCATGTCCGTCGCTGCCGGTAAAT
Contig31458_1366	AGATGCCAAACTGTTTGAGATTGGGGCTGGTACTAGTGAGATAAGGAGAATGATAATTGG[T/C]CGTGAGCTGTTCAAAGAGGACTGAGACTATTCTTTTGGAAGCCAGGTATCAGTGCATATC
Contig31458_580	CCTCTGCATCAACCAGTTGGTCCGTAATGGCAGCGCTGCGCAAAAGGACAAGTACTTGCC[A/G]AAGCTAATCAGTGGGGAGCATGTTGGGGCATTGGCAATGAGTGAACCCAACTCTGGCTCT
Contig31460_1994	GGAAGATCTACCTCCTCCTGAAATTCCCAGCTCACCAGAAATACCGCTACTAGAATGTGG[T/C]ACAACAGAACTACAGAATACAGACAATGTTACGAACAAATCAGGCGACGAGACATAGTCA
Contig31463_331	GTTCAATTCTTGTTGCTGCCTCCATCCTGCGAGCCGCTGCCTGTGAGCTACTGCCAGCAC[C/G]CCCATCTTGCTGTGGTGTTTGGCCTCCCAATCCACCAAACGGCCACGGCAGTGACACATT
Contig31465_1823	TAGAAAGGAAGCAGAGGTTGCTGCGCTGCGGGAGCTTAAGAAGGAAGAGCTCATAGAGTT[T/C]TTCGATAATCATGTCAAGGTTGGCGCACCAGAAAAGAAGATCCTTAGCATACAAGTCTAC
Contig31467_861	CATCCGCACCCCCAACGTCTTCGACAACAAGTACTACGTCGACCTGCTCAACCGCCAGGG[A/C]CTCTTCACCTCCGACCAGGACCTGCACACCGACGCCAGGACCAAGCCCACCGTCACCAGG
Contig31470_1993	GGGCTTCTTCTCCGCCTTGGCCACCAGCCCGTTGATCCGCACCTTGAACTCCTCGTACTC[A/C]CGCTTCATGGCGCGACGCTCCTTGACGAACGTCGGCTGCACCTTGTCCTTGAGGTAGTCG
Contig31470_88	TCCGCATGGCTTAAGGATGGGTCCCGTGGACTTGGCGATGAAAGGGTCGATCCTGACCCA[T/G]ACGAGGGAGAAGATGGAGGCGAGGAGGACGGACCAGAGCACGACGATGGTGGGCGTGCGG
Contig31476_104	AGCGTCGGTCTTTATCATTGATTCAAGGAACTCATCTGGTGTAGCACAAGAAAGAAAACT[T/C]GGGATTTTGCGAGAGATGCTCGTCGAATCCTTCCGGCCACGCCCACCATCACTTTCACGC
Contig31486_1230	GGTGAGGTGCTGGACGTCGTCGAGGACGTAGCCGTAGTCGCCCTCGTCGAGCTTGATGTA[T/G]GCGGCGTCGTCGTCGGGGAGGTTCATGGCGGAGGCGTTGCGGAGCGCGCGGAGGTTGGGG
Contig31486_762	CTGATTAATTCCACGATCTTGAATGTTGTCTACAATCTTGTTGGTATCATGACCACCACG[T/C]GAACTTCCAAGAACTGTACCACCCCTTTTGTGGATATCATTAACACTTTTTGGTGTCATG
Contig31495_1030	GATAGCTGCTGTCTTCCGCACATATGGATCATCATCCTTGAGGCATCTTTGAAGAGGATC[A/G]CACAGATACTCTGTGATTTTGTCTACCCTGATGCAACCCATTGTCCTCACAGCTAAAGCA
Contig31495_208	TCTAAAGATATCCTTGATAACAATGATGGCTTCCTGTACAACATAATTAACCTTTATCTT[A/G]ATCAGCTCTAGCAAAACACTGATGCACCTTTCAGCAGCTCTGTCCAATTTAATTGCACAT
Contig31495_517	TATTGTAGGCCTTTTTTGAACAATCAGATTGATGTTCCTCAGTGCTACATACTGAATCTC[A/G]GGCTCTGCCGACAGGAGTGTAACAAGAGGCGGTGCCATTTTCTTGCAGAGATTCCGGACA
Contig31504_387	CTTCAGCGCTTCCATCAAGCTGCCCGGCGACTACACCGCCGGTGTCGTCGTCGCCTTCTA[T/C]CTGTCGAACTGGGACGAGCACCCCAAGAACCACGACGAGCTGGACTTCGAGCTGCTGGGC
Contig31504_557	GCAGCACCTCCCGCGGCCGGGAGGAGCGCTACCTCCTGCCCGTCGACGCCACCGTCGCCG[A/G]CGCGCACCGCTACGCCATCGCCTGGACACCCAACAACGTCGTCTTCTACCTCGACGGCGT
Contig31513_1364	CGGCTGCACCAAGTACACGCTCACCAGGGTCAACTGGACCGACGCCGTCGGCGGACACCC[A/G]CACACCTACCAGCCGGAGGAGGTGTCCGGGGACCTCATCAGAGACCTCAGGAAGTCCAAT
Contig31524_1329	GCATATAACTCCTACATTAACCAATGACCCAACATCGTCCTCAGTACTTTGTGATAGCTT[T/C]TCTCCATCTACCCACCCTGTAGTAAGAACTTTCCTGGACGTGTATTTAGGGTATGTCTTT
Contig31524_360	CTTCTCGACATTGTTCAAGATGATCCTGTCCTCCTCTGTGATTGTAGGAAGCAACGCACT[A/G]GACCTGACAGGAACCATACCAAAAACTGGGGTCGGATTTCTGATCCCAAAAGATCCAGCA
Contig31524_503	AAACTGCGTCGATGGCTTTCACAATCTCGTCAAGAATGAACTCCCGGAAGAAGTCGCCCC[T/G]ATCAGAGAGTAGAAAACCAAGAGCAGCCCGAGCCTGGATTGGGTTCTCAGGTTGCGATGT
Contig31524_59	TATATACATCGTACTTCTGTACAACATTCTATCGTTGTGTATGTGTGTTGTTTGTATA[A/C]AAAGAAAAGGAGAAACAACTCTCTAGTTTCCAGTCAGAAGAAGAAAAAAAGACCGCTTCA
Contig31524_876	TTCATCCACGATGGCAAACTCAGGGTCTCCTACCAAAGCTATACCTTCTAATACTCCAAT[T/G]GCTCTAATAATCAAAGCAAAATACGGAGGTATCCTGAATGGATAATCAAATGTTATTTGT
Contig31525_337	TAAGAGAGCCGAATCGGCTGATGGTTAGGAAGATGAAATTCTGGCCCACAGCACCGCACA[A/G]GCAGAACATGAGAATGTCCCAGGCCACCTCTGGGTTCTCCTGGCAAAATTTCACCGCCTC
Contig31526_355	GGCAGCAACTACCTGGCATACCCGTGTGATAGGACTACCACCTGGCTTTTGGAATCTATA[T/G]AGCGAAGTGCCAGAGAAGAAGCTTATAATGGCCAGCCCCATGAATACTGTTGGAATGCCA
Contig31527_1256	ACACCTACATCCTCCACATCGAGGAGCGAAACTTCGCTGCCGCCGGCCTTGAAAACTGGC[A/G]CAGAGCTGTCTACTTGCCTACGTCGTCGGACACCATGGTGATCGCCTTCAGGAGGTGGTT
Contig31527_789	TGTGTTGCTGGAGAACTTCATGGACCCCGTCCACGTCCCCTACGCGCACAAGGTGCTGCT[T/G]GGAAAACCCGCAGCAACTGCACTCGGTCCTGACATGGGAATGGTTGGCAAGCTTCACAAC
Contig31535_1175	GCAGATGATGCAGAACATTATGTCTGACCCACAGTCAATGAACCAGTTGCTTAACATGAA[T/C]CCAAACGCACGTAACTTGATGGAATCAAATACTCAGTTAAGGGATATGTTCCAAAATCCA
Contig31535_1430	GGGAAATGCTGGCCTGGACACCCTTATGGGCATGCTCAGTGGGCTTGGTGCTGGAGGTGG[T/C]TTAGGTGTACCAAATACCTCCAATGTGCCACCAGAGGAGCGCTATGCAACACAACTTGGT
Contig31535_1488	GGCTTAGGTGTACCAAATACCTCCAATGTGCCACCAGAGGAGCGCTATGCAACACAACTT[A/G]GTCAGCTCCAGGAAATGGGTTTCTTTGACACTGCGGAGAACATCCGAGCGCTGATGGCCA
Contig31535_192	CGAGCAAACCCTAGAAAGCTACGGTGTTGAGACAGATCACACCATTCACTTGGTGCGAGG[T/G]GTTGCCCAACCGGCTGCTTCAGGAGCACCTGCTGCAGCTAGCCCCAAGCTTCAACTACTC
Contig31535_740	GCCTTTCCTTAATGCAACCACAATGGGAGGTGGTGGGGAAGGCACCCCAGCCTCTAACCC[A/G]TTTGCAGCTCTTCTTGGAAATCAGGGGTCTAACCAACCCAGCAATCCTGCTACAAATGCT
Contig31535_833	CCAACCCAGCAATCCTGCTACAAATGCTGGCCAAGAGTCCACAACAGGAACCCCTGTTCC[A/C]AATACTAATCCACTTCCAAACCCCTGGAACACCAATGCTGGTGGTGCGCAAGGAACAACG
Contig31539_1013	GATCAAAGAGGTTACTCCGTATGACATTGCACTTATATCTCTTGACATTTGGTTGGCGAC[A/G]GAGCCTCAATTTTGACGCAAGGGGTGCCGAGAAGATATGCGAATTTATCACAGGTGCCGT
Contig31539_179	ATCTGCAGGCTATGTTCTCTTCTGGGGGTTCTCAAGTGAGGAGATTTTGTCGAGCGCGGT[C/G]GACGGACATATCCTGTGCAATCTAATAATCTTTGGCCTTCCTCCGCAGCTCATTTAGCTC
Contig31539_255	TGCAATCTAATAATCTTTGGCCTTCCTCCGCAGCTCATTTAGCTCATTCTCGATATCCCT[A/G]TCTCGGGAAGGGCTACCTGCCGCAGCTCTACCAGGAGGAAGTTCACCTTTCAAAGAGCTC
Contig31539_669	TGAAACAAGATTTTCAACGACACTCTTCTGCTGATCAAGCTGGGACTTTAAGGAGCTTGC[A/G]TTGTCAGCATATGATTTACGCCTCTTAAGGGCTTCACGGGCAAGCTCCTCATCACCCTTT
Contig31542_732	AAGGGAGACATCAGCACCAACAGCTAGAGCGCTATTTCCAAATGCAGCAGAGAGGTTGAC[A/T]ACAGGATTAGCAGTCAAACCAATGCTTGCATTAATACCAGCGTAATCATGCAAGTACTGG
Contig31542_798	ATTAGCAGTCAAACCAATGCTTGCATTAATACCAGCGTAATCATGCAAGTACTGGAGCTC[A/G]ACCTTTCCAGATTTCTGATCAGGAACAGCAAAGCTGAAGATGGTCTTCAGCCCTGGTGCC
Contig31553_680	AGTTATGATGGCATCTGATTCATACATGGCAACCCCTGTGTTTGGATCCACCATGTAAGG[A/G]AACTGTTGCTTTCCACCCATCTCTTTAACCTTTGGACGGAAGGTTGGGCCGCCTTTAGGA
Contig31561_656	CGAGGAGGACGAGGGCGCGCGGCGCATGAGGCCGCGGCGGCGGCGCTCCCAGGCCTCGTC[C/G]CGCTCGATGTCGGGCGACCACGAGTTCTGCTTCTGCAGGCCCATCAGCCCCGCCGCGCCC
Contig31564_549	TGTTACCGAGCTGATGGACACTGATCTCCATCAGATCATACGCTCAAATCAGTCATTGAC[T/C]GATGACCATTGCCAGTACTTCTTGTATCAGTTGCTACGAGGTCTAAAATACGTGCACTCG
Contig31564_981	GAGCCTTGGATTTCTTCGGAGTGATAATGCTCGAAGATACATGAAACAACTGCCACAGTA[T/C]CCAAGACAAGACTTCCGCTTGCGCTTCCGCAACATGTCTGATGGTGCAGTGGATCTGTTG
Contig31565_188	TTCTTTCTTCCTCGCTGTCTGATTCTGCACCATGATCCCTGTCTGCATTGGTTGCCTCCC[T/G]TTCCAGCTCATCCCAGGTCTTGCCTTTCTCTTCCTCAGAGTCTACTTCCGAATCCTCCTC
Contig31579_1086	TCCATCAGGAGCCTTTGCAACCCTGTATGGTGTCTCCATGATAAATCTGCCATCGTCAGA[A/G]ACACATGGAAGAGTGCCTTGTTGGAAAAAGGTCACCTGTTCAGCCTCTAAGCCAAAATAT
Contig31579_288	TAGGGCAACTGCTGCTGTTGCCATGAACCAATGCACCTAGAATGAGATCTCACTAGGTGC[A/G]TGGAATGTTCGCCCACGGCAGATCGCCTCAAGGTTTTCGCCGGCATACGAACTGAGTGGA
Contig31579_588	TGTCGTGGACGGGGAGTAACTGAATGCATCGAATATGTATTGTTCAAGCTTCAGGCCCAT[T/C]GTACACCCATGAATGGAAGGTATCTTCTTCTCTGCAAGATGATACACACTGTCCTTTTCA
Contig31579_759	TACATTGCTCCAACAATAACGAAGGCGTCCTGTTGATTGATTGATTTCAGTAGCCATAGC[T/C]GCATCCATTTCACTATACTCGACCACGGAGAGAGGTCCACCACGACCTCGTTGAACAAAC
Contig31580_1027	AACAGGGGTACCAGAATGTGGTGGAGCACCATTCCAGCTCATTGGTGATGCTTGCAGAAC[A/T]CCCATATGCTCTGTTTGCCTTCCTGGCCATCCCTCCAGATCCATTGGCTGACCATTCACT
Contig31580_428	CATAGGCCAGCACTGATGATCATCCCAGCGTATGCGACACCAATCATCTCCAGCAGTACA[A/G]CATCAGCTTCTCATCACACATCATCGAACCGCGAACCAGTTTTTTTTTTTTTTTTGCTAC
Contig31591_254	CGAATCAATCAGGACATCATCGCCTACATCAACGAAAGAAGGCACGTTGATCACAGCTCC[A/T]GTTTCCAGGGTTGCAGGCTTTGTTCCTCCTTGTGCACTGTCACCTTGCCCTGGATCAGTC
Contig31614_1599	GGAGAGCGGCCAGCAGATAGATTTCAATGCATTGCTCGACAGGCTGAACGAATCAGGGTC[T/C]GGACGTGGGTGGTGATATTTGGGGGCCGTTTCCGCTGGGCGCGTGCTCATATGTGTGGTA
Contig31616_1404	TTCATAGTATTTACTGTTCCCCTCCACTTGCTTGCACAACTTATTCATAAGCTCTCCGGA[T/C]TGAGGGAAGTTTTCATAGTTCTTGTACTGTTCCAGCCTAGCTTTTCTGTAATCCTTCCTG
Contig31617_1097	GGAGGAAGGATCTTGGCAACGGGAATCACGTCTATGTTAAAGCTGAGCCTAATGGGACAC[A/G]TGAAATAAATGACCAGTTCGGAGCAGCGGAGAGCTCTGCTGAAAGCTCCAACTTTGAGTC
Contig31617_2286	AGATAAGTTACCTCCGGTGGTCAGGCGTGAAGCACCCAATGTACCAGCCAAGCTTGTGGC[T/C]GAGCCACGAGATCAGTGATCATTGGTGAAAGAGATAAGGAACTGGTCGACTTTGACGATT
Contig31619_496	TGTGGATTTTGTTTGGAAGAGTACTAGCTTTGATAGGATGCAAGGGGCAATGAAGACTTT[T/C]GCTGTAGATGAGACAAGTGTCAGTGGATACATATACCACCATCTTTTGGGCCACGAAGTT
Contig31621_1652	TTGTCGAGTCTTTAATGCACGGAGCACCTGAGGGAATGTAACACGGACATCTTCCAGAAA[T/C]TTTTTAGCTTCCTCCCCCGCAGCAGTACTTTCATCAACGACAATTCTTGCAACCTCACTA
Contig31623_1689	AGGAGATTGTATTGTGGCTTCCCTTGATCGCATCCAGTTCAAGTTTCCCTGTATTGTATT[A/G]ATCTCTCCATTGTGTCCAAGTAACCTCATCGGTTGTGCAAGAGGCCATCTAGGGCTTGTG
Contig31623_1910	CCTTGTAGATGATGGTTTTACTCGACAGAGAGCAGAAGTACAGTTCATCCGCCCAACTAG[A/C]AGATTTTGCAGCCCGCTCTATCAGCTTTCGGCAGATGTATAATTCTCTCTCTATGTCATC
Contig31623_377	TGCGCATCAAATTAACAGTTTTCTTGCTCAGCCTCCATTGTCGGCATGTTTCTAATGCCA[A/G]ATATGGGCATACGGCACTGGCTCCATATCCAATCAAACAGGCAAATTGATGGGTACTGAA
Contig31623_654	ACTCCGCACAGCAGCGTCAGCTTCTTCACAAAGAGCATTAATTGCCTTATCTAGGGAGCC[A/G]TCTAGGCCTTTACGGATATTAAAGTACGTCGAGAGTACTTTGGGCTTCAATTTTGGGTCA
Contig31623_852	CTCCAAGATGTTGCCTCGTTTACCAATATTAACTTCAAGAGACATGACTAAACCTTCTCG[A/G]AGTGGATCAATTGCAGGGTTTGTAACCTGTGCAAATCGCTGCTTGAAATAATCAAAGAGC
Contig31629_329	CAGCACTGCTGCTATACACTTCTTGTTTTCAACGAACGTCTCCTCTCCGGCCCTCCTCGT[T/G]ACATCAAATTATTTACGAGCGATCCAGGTCTCTCTTAATCGTAGTACACGCACTGCGTAA
Contig31636_2732	GATCAATGCGTTGGAAATAAGATCTTGCAACCAGTGCGCCATCTTGGAGTCTGGCTTGCT[C/G]GCTCGCCCTATGCATTCCCGAGGATTGCTGGCTCGCCCCTATATCCATTCGATGCTTGCC
Contig31641_773	CTTCAAGCTGGAGGAGCAGAGGAAAAGGGATCTGGAGCGCGGCGACGGCGGGTGCGAGCA[A/G]TGGAAACTGGAGTCGTTCCACCCACCGGAGCTGGACGCGGACGAGATATGCGGCGTGGGG
Contig31644_112	TAGTAGTCTCTGTCCTTCTTCTCCTGCCCCGCCTACACTCTCCTCAGATCCCGATCTTCT[A/T]CCTATCGACCGCCACCGCCGCCGCCGCCGCCTACGCCGCCGCCTCCATGTCGAGGCCGCC
Contig31644_2123	GATGGCACTAGAATTTGCTGAGTATCAAGTTTGTGTAGATGTGTTCCTTACCACACAGTC[A/G]TACACAGATATTGCTTCGATATCAGTTGTTCCCAGTACCACTGGTGGCCGGGTTTACTAC
Contig31645_544	ACACCCTGAGGGTGTGAGGGAGGAGGTCATTGTCGACCTTGTTGGGCAGTGCCGATCTTA[T/C]CATGCTCGTGTGATGGATCTTGTTAGTGATACTGGCGATGAGAGCCTTCTATTTCAGGCT
Contig31669_326	CGAACGCGCCGGCTTGGAGGACGACAGGTCGGATGAGGAGGACGAGGAGGACGGCGAGAT[C/G]GTCTGGCGCGGCGCGAGGGCGTGCCACGCGGCCGCCGCCGCGGAGGCCGCACGGGACCGC
Contig31679_1337	GACTCGGACTGCTTGAACAGGATGGCGCGCACGTCCTTCAATGCTGCCGCACTGCGTTCT[T/C]CACCGTTGACGTCTCCATTGGCAGCCATCTCCTCCGAACCCGAGCAGCTGCTTCGCGAGA
Contig31679_977	ATGAGATCTTCCTCTATGCCCCCGGCAGTCGTAACAATAACATCCACCAGGTGATGCTGA[A/G]CTAGAAACCGGATCACATCCCGTATACCAGAAGACACGAGGTTTGAAGTGAAACCAAGAA
Contig31681_811	CTCGACCTTGTAGTCGCTCATCATCAGCTTCATCAGGTCCATCTCCCGGCGCTTGCTCGG[A/C]GAGGACATCTTGGGGGAACGCGGAGATGCGTTGCGTTGTTGGAGATAAGAGGGGAGGGAT
Contig31682_1118	CCAAATGCAAAATGTGGTTTCATCTTTTGATGTGGTGGCTGGGCCTGGATCTGCAAAGCC[A/G]TACACTGCAGTTGCTCTTCAGACAATCTCGCGGCACTTCCGGTGCTTGAAGGATGCCATC
Contig31682_1244	TCAGATTAATGTTATCAGGAAGAAGCTTGGTGAGGAAGAGAATTCATCTGGCAAGGAAGG[A/C]AAATTAACCCGTCTCCGGTACATCGATCAGCAGCTGAGGCAGCAGCGAGCTTTCCAACAG
Contig31682_1562	TTGGAAACCAATGATCGAAGACATGTACAAAGAAGAGACTGGTGATTTGGAGCAAGAGTC[T/C]AACTCTTCCTCCGACAACGTACCAGGAAGCAAGAACAAGGTGGCATCTTCAGAAGAAAAC
Contig31682_250	ACTACTCGAGCCCCGGTAACGAAAGAGAGTCACACGACATGTACTCCAGAGATCCAGGCA[A/G]TTCATCGTACCCGATGTCGTCGGCTCTAGGAAACTTGCTCTATCTGAACAACCAGTCTCC
Contig31685_524	AGAGGCTGATGCTGGTGCGTCTGGCACTGTCTCTAATAGGAAGTACAATCCACCTCAACC[A/T]GGCTCTGAGCAATTCCAAATGCAAATTGCTAACAACAAGGTCGGTCTTGTTATTGGGAAG
Contig31688_2111	GGCAGTGTCTGTCACTGCCCTCCCTGTGTATTTTGTTGGTGACTGACTCTCGTCGTCGTC[C/G]TCCTCTTCAGAAGTGGTGTTGGTATTTTTTCTTTCTTGTGGGGTTTGTTCTGCCTGTAAT
Contig31692_269	GGAATGGGTGGATCAGCATGCCGCTGTACTGATCCGCCGGGAGCTGCAGCTGGTTGCAGA[A/G]CAAGCTGCTGCTGGATCTCCTCCTCTTCATCCCGTTATACTTGTTATTACCATTAGCGTA
Contig31698_734	TCGAAATCGCATCCGAATAATTATTACAAAGAGACGTCGTCGTCGAACGAGGCAGGATCC[C/G]ACGAACACGCCGGTAAAAACTCCATCCTCGTCGCCACGCCAACTCCAGACCGCCAGAAAC
Contig31699_817	CAAGAGTTTACAGGGCAGTGATCCATATACCAAGGATTATGTTCAGAGGCTTAGAGATGA[A/G]CCCTTGTTTCTGGTGCTTGCACAGAATGTGCAAGATTACCAGGAGAGGGTTGGGAATCTT
Contig31701_480	ACCCTTCTCGAAGTCCTTGGGGAGGATAACATAGCGATTTTTGCGGACAGCATGCATGCC[A/G]GCTTCTTGGCAAATAGCCGTGATATCAGCAGCACTGATTTTATCCGGTCTGGAGACATAA
Contig31701_717	ACGCAACAGAGCAGGATCTAGAGTATCTGCACGGTTGGTCGCCATTATAACCTTCACATT[A/C]ACTGTCTGGTCAAACCCATCCATCTGATTGAGTAGCTCCATCAGAATACGCTGAACTTCT
Contig31706_1742	GAAGCGCGTGCAGATGGACGGCCCCGCCACCACCCATAGCTTCTTGTTCTCCTCCAGCAG[A/C]CGCCGCCCCAACCCTTCTTCCACCTCACTGCCGCTCTTGAGCAGTAGCGGGACACTGTTC
Contig31708_879	AGTATCGATGCAAGACGAACTTGCTGGTGAAGTTCCGGTTGCGTTTGTTGTGCGGACTGA[A/G]GGTTCAGAGATCAGCGAAAACGAGATCAAGCAGTTCGTTGCAAAAGAGGTTGTTTTCTAC
Contig31713_141	AACGATACACGGAATGACACAAGCAAGGTTACACGTGATCTCATGGTACCAATGTCTCAT[A/G]CAATCTCTCTTTGGACTAGCACGTGCTTACTAGCCGACCACGGGAATCGGCGCATAACCC
Contig31715_805	GGCCGGGTACGACGCCGCCGGGCAGATCAACCTGAGCATCTTCTTCGCCTTCTACTACGG[C/G]CTCACCTTCGCCGCGCTGGCCGCCACTCTGTCCCACGTCGCCCTCTTCCACGGCAGATCG
Contig31715_900	ACGTCGCCCTCTTCCACGGCAGATCGATATGGCAGCAGATGAAGGCGACGGTGAGCGGGC[A/T]GCAGAAGGGTGACGTACACACGAGGCTAATGAAGAAGAACTACGCGGTGGTGCCACAGTG
Contig31727_756	CCTTACTTCAATGAGTGTGCCTATGTCAAGACCTCTACCAATAGACTTCAGCTGCATCGC[A/G]TATAAATTTTTGGCATTGTCCCGCATAGCAATGTCTATCTGAGAATCAGTGATCCCGAAA
Contig31746_132	AACATCAAACCAGAAACTGCACGCAGCTCAGAGCTCAGAACACTCTTGGCTTGGCGACGA[T/C]GGTGGAGTGCTTCAAGATGTGGAGACTGAACTGCCCGCCCTTCTCGGTGGTGTCGAGCTT
Contig31774_474	TGGTGGTGGATGCAAATGGTATGCATTATTAGGCAGTGGTGCTGATGGTGGATGGTGAAA[A/G]TTATTTCCATGGTGCGGTACTGGGGGGCCAGAAAAATTTCCATGGGGTCCAGGAGGATGG
Contig31780_493	GGAGAAGCAGCCCGTGCAGGTCGCGAAGCGGTTGGAGAAGTTTAAGACAACAATTTTCAC[A/T]CAGATGAGCATGCTTGCGGTGAAGCATGGAGCAATAAACCTTGGCCAGGGCTTTCCCAAT
Contig31783_931	GAGGGTGCGGTCGATGAACGGCATGACCGCGATCGGGACGCCGCGGCAGAGGTCGGCCCA[T/G]GAGTTCATGAAGTGCAGGCCGGAGAAGCCGTCGGCGACGTGGTGCTGCATGCCTATGCCC
Contig31784_117	CAAGGTCAAAGGCGCCCTCCTGCACACCTACAGGGCGCTGATCTTCATACGCCTAATTGC[T/C]GTCCTCCTCTTCTTTGGATGGCGCATCAAGCACAACAACTCCGACATCATGTGGTTTTGG
Contig31784_1804	CCTCAACATGACAGTCTACCCAGTCACATCACTTTTCATCCTACTCTACGCTCTCAGCCC[A/G]GTGATGTGGCTAATCCCTGACGAAGTATACATTCAGAGGCCATTCACCCAATATGTTGTG
Contig31784_2095	GGGTATACACTTCAGAGTTACTTCGAAGCAAACAGCCGCCGACACCAATGACAAGTTTGC[A/C]GACTTGTATGACATGCGATGGGTACCAATGCTAATCCCGACAGTAACCGTCTTGATTGCC
Contig31784_700	TATGGTGAATTTAAAGAGCGCTTAGACTCGCTGTCTAGTGCCATTTCCAAGCGTTCCGAT[C/G]TTTACAATAGCATGAAGACCGATCAAGGAGATGCAAAGGCCACTTGGATGGCAAATGGGA
Contig31784_762	TTACAATAGCATGAAGACCGATCAAGGAGATGCAAAGGCCACTTGGATGGCAAATGGGAC[A/G]CAATGGCCAGGAGCGTGGATTGATACAACAGAAAACCATCGAAAAGGACATCATGCCAGC
Contig31784_820	ACGCAATGGCCAGGAGCGTGGATTGATACAACAGAAAACCATCGAAAAGGACATCATGCC[A/G]GCATCGTTAAGGTTGTGTTGGACCATCCGACCCGTGGGCACAATCTTGGTTCACAAGCAA
Contig31795_771	GAGGGATGAGGAGAACATCATCACGAATGTGGCTGTTGCACTTGCAACCTGAGGGATGCA[T/C]CCAAGCTCAAGAAGAAGCGGACCGAGGATGAAGCCTCCTCCAGACCCTAGAAGACCACCA
Contig31837_187	TGCCGCCATTAATTTGGAACGGGGCATGAGGAACAGCTACATGTGATGCACAATAGACCA[T/C]CACATCAACATGAAACTGGAAAGTAGGAACAGTGTCAACAACTGCATTTTATTTCATGCA
Contig31837_514	GAGGTCCATGGCGCGCTTGAGGCGCTGGATGCGGGCGTCGACGACCTCCTGGGGCAGCCT[C/G]GCGAGCGCCTCCTTGATGTCCAGATCGAAGTACGGGTCGTACAGATCGTCGTACCTCAGA
Contig31845_182	ATTGGAAAATACTAGTGGTATGGTTGCTTTATATTACATAATGCAGCAAATGCTTTGCTG[T/C]TGTGTACCCTTATGAGAAGTTTGATGCTTTTGTTACTCGTTTACTAGTGCTTGGTTTACC
Contig31847_68	GTACGTGTCTACCACGGTTGTTCTCATACGACTGAATAGTGTTCATCTGCTAATAGGATA[T/C]TTGGCAAAAGGTCCAATTACACAACAGCGGTTCTCATAGGACTGACTAATGTCCAGACCT
Contig31853_329	CAAGTCATTTCCTACTAGATGCAGCAGAACTCAGCTTGGCTGCCTCTTCTGGATCTTGGT[A/G]AATGAGGTGCCTTGGCACTGGAAGTCGTCGTAGCGGCGGAAGAGCTCGGCGACGAGCATG
Contig31855_107	GGAAGTCATTAGGTAGGTGCTACACAGTACACAGCACTCAATATGGCTCGGACAACATGA[A/C]GCCATTGGTGTCGTTAGTGGTGTACAGGCTACGGGCTTCACCAAAGCCTCTCGGGACATA
Contig31879_338	GTCGGAGTCGTCGTCCCCGGAGGAGTAGTAGGTGGAGATGTGGGAGGAGATGGCCTCCTT[C/G]CCTCGCGAGCGGAGGCGGAGGATGAGCACCTGCAGCCTGCCGAGCAGGCTGGGCAGCGTG
Contig31887_53	CGACAACAAGAATGTAGTTGAATTGGGCCAACTGAGCCTCCCGTACCTTCTT[T/C]TGAATTGTCCTATCAGTCATGTCAATGTCAACATGAAAACCAGCTTCACGTATCTCAGCA
Contig31892_693	CATTGTTCTGCCATTGTCACTCCCGGAATAGCTACTGCCGGTAGGTTAATACAGGTACTT[A/G]CTTACTAACGCTAGCTAACATAGATAGAATATTTACATCAGGCAGGTACTTGGGTAGTAC
Contig31913_127	AGCTCTCTTGTTAGTTAGGTGGGGTTGCACCAGCTAAACCAGCATTACAGCAAAAACTAA[A/C]AAACAAGAACACCTCTAAACATGAATAAGAACAGCATCAATAAATCATATGATGACTATC
Contig31916_1187	TGTCATGAAGCTGCCCCGGCTTCAGAATTTGGTGATGCAAAATGTAGACCATTCGGCTGG[T/C]GACTTGATTGATCTTTTGCAAGGGCTGCTTAAGCATGATCCAGCAAGCCGCCTAACAGCC
Contig31916_1265	GCAAGGGCTGCTTAAGCATGATCCAGCAAGCCGCCTAACAGCCCAAGAGGCGCTTAAGCA[T/C]CCATTCTTGATGGAGAAGAGTGAGCGAAGAAGATGAGGTGACTCTAGTAGAAATGCTGAC
Contig31916_374	CGAAGGTACCTTTGGTCAGGTGTTGGAATGTTGGGATAGGGAACGCAAGGAAATGGTGGC[A/T]ATTAAGATCATCAGAGGCATTAAGAAGTACAGGGATGCTGCAATGATTGAAATTGGCATG
Contig31947_974	TTCACGGTCACGCTCGACACCTCGGGCGAGCGGCTGGGCCGTGGCACAAAGATGACGCTC[T/C]ACCTCAAGGACGACCAGCTCGAGTACCTGGAGGAGCGCCGCCTCAAGGACCTCGTCAAGA
Contig31991_109	GAATCGCAAGGAGAGGTTCCAACAAGAATGGGATTTGGTGCTGCTCAATGTATTTTCTGC[T/C]ACAGTTTGCAATTTAGCAGTTTTCTGTTCACTTGCGCCATGCCGTTCATATATGATCCAG
Contig31991_397	AAGGTTATCGATGACTGTTCCTTCTATCAGCAACAATGCTCTTAGTTATGGAGCTTTCTA[T/C]GGGCTTTATGCAAATCTGCGGTATCAAATGTTATGTGGTCTTGAAAGATCAATGGCTGAC
Contig31991_484	AATGTTATGTGGTCTTGAAAGATCAATGGCTGACCGTTTTGATGTTCTTGGTGTTACAAT[T/C]TTCTTCAGCACAGCAATAAGATTGATGAACATTCAAATCGGGGAGGTATCAAGACGTGCC
Contig31993_881	TGGTCGTCTCGGCGCCGTCGACGACCACGACGAACTGGTGGTGGACTGCTGTGGCGGAGG[C/G]AACGGCTTTCGGGTCCACGGCCACCATTTTGTTTTCGCTCCGGCTTGTGCTGACTGCTGA
Contig32021_343	GTATCGCGCTGGCTGCTCCTCGTTCAACATATCAGCTATTGGTCCAATCTCTTTCTCAGG[A/G]TCCATACCATAGAACACGGCCACCGAGATCCTCTCTTTCTCAGCATTTGTCACAACCCTG
Contig32044_369	CTTCCCGTACTCAGAGTCACAAAGGAGGCTCACCTCACTCCACCCAGAGATTGAGGAGCT[A/G]CTCTACAGTGATGTCGACAACGATGAGCACAAGTTTGTTCTGAAGGACAGGAACAAGCCA
Contig32047_1499	GATTCGTGGAAGAGACCCGACAAGGCTCATCCATTATGAAGGGGGTGGCTCCAGAACATC[T/G]TCCACAGATATTGTATGCCCCATGTACATGCGTGTCTGGGATATTCTTAAGATTGCGAAA
Contig32047_629	TTGGTGGTTGTCTGGTATTCACAGGGATGTGCTACTACTGTCAAAACCACAGATCTTTAT[A/C]ACGGATTACTTTTTCAAAGCAACCTTGGACGAGAACTTCCGTGTAGCTGATATTGAGGTT
Contig32050_681	ATACCGCTGAACTTCCTCCTCTGTTTTCCCTTCCATTTCAGAGAATATACTCTTTATGTC[A/G]TCACGACCATATTTCTCACAAGCTCGAATGAATGTGTTGAAGTCCCTCCTTGTCCATGTT
Contig32052_1413	GTGGATCCCGACGTAGCCCTTCTTGGCGACGTCGGCCTTGGCGGCGGCGGCGCCGTCGAC[C/G]GCCTTGTCGTCGTCCTCCTCGTAGTCCAGGAGCTCCTCCTCGTACACCTCGGCCTCCTTG
Contig32052_196	CGCAGACAAAAACCAATCCACGGTGGCATCTTCTTCAGCTTCTTCCACCTCGGATGAAGC[A/G]GAGTTTATGACGGCATGTATGTTGAAGTGTCAATCTGCTCAGGCAGCTCCTTGATGTCAA
Contig32052_939	CATCTTGTCACACTCATCAAGAATGAAATGCCTCACATTCTTCAAAGAAAGGTCCTTGTC[T/C]CTAGCTAGAGCAAGAATCCTTCCAGGAGTGCCCACCACAATATGAGGGCAGTCATTCTTC
Contig32057_151	TCCGTTGGATCTATCATCTGCGAAACTACCAGCGACGTGCTCGAAATAATCCCGCCTTGC[A/G]TCATGCTTCATACTTAAAGAAGGATCTTCCTTCTCTGTGTAGCCAACTACCTTTGCAGGA
Contig32062_490	AGATGAAGGGGTTGTCTATACATGGGGTTGGAAAGAATGTGTCCCAACTGGAAGGATCGT[T/C]GCAGAACAATCTTCAGTTGGAACTTTGGAGAAGGATGGAAGACAGAGCGCAACTGCCAAT
Contig32063_566	GTGTACAGATTGTCGAAAAGCCCATCAGTGCCAGCAACAATAACATCACCATGAGCAACC[C/G]GATAATGAAATACGTCAGCAGAACTAGGAAGATCACTGCCACCCCCACTCTCGAGCTGAT
Contig32063_868	TGACGGGTCAATTGCACCTTCCGGTTCATCCTTGATAGCACCCATTGATTTACTCATTAG[T/C]TCCTTTGCATATAGTCCAGCATCAACACCGTGATCTGCCCAGCCACCAACACCATCTGCC
Contig32068_1009	TGGTGTGCGGGTTGGAGTTGGGATCGGCCTTGGCGTATGCGTGGGTGTTGGACTGGGCGC[T/G]GGTCTGCTGATCCGGACGTACCAAAGCACCAGCAGGAACTTCAGGCGACGACTACCCTGA
Contig32068_295	GCTCGACCTGAGGGTGTTCTACGTGAGGGTCAGCAACTGCGTGGTGGACGAGTCTGCGCC[A/G]GAGCATCTCACGCTCAACCACATCCCGCTATCTCCTGATACCGTCATCGAGGTCAATGGA
Contig32073_1328	GATGGGGAAGTTGGCCGCGTAGGCGAAGATCTGCGGGATGAGGCCGTAGACGAAGATGGC[C/G]GCGGCGCGGGCGATCTCCGGCGATTCGCCGAGGAGGATGAGGAGGGGCCGAGAGAAGACG
Contig32080_174	TTTGGAGCTTACATAAAACACACAACCAGTGCTCATTTGTAACGGTCTTCTCTCTCTCCA[T/C]CTCTCCTAGTTCCATCAACATTTTCAGAACTTTGAATTCTATGCAATTATGCTCAATTTT
Contig32082_1153	CTTTGGATAATATTCAAGTCCATAACTGTAGTAAGCTTCTGCCCATGACTGATCAAATAC[A/G]AACTCGCCCCTAGAATGGCTTTTAAGGTAAAGCGGAACAACACCCACAATATCTTCATTC
Contig32082_119	CTTAACAAGCCTAGTAATAATGTACAAAGGTGGGGATCCGAGTCTTCGATATCACAATAT[C/G]GCCTCCTGGGGCAAGGGATCACCCGTATTCCTATTGCTACTTCATTCGTGCAGTACAGTC
Contig32094_418	CTCCCTCTCTCGCCTCAAAGCCCTCGCGAAGTTCGCATTCGGGATGGGTTTGCCTCAGGT[T/C]CTTCTGTCAACACTGGCTTTCGCGGCGTTTGAGCTTCCGCCTAATGGTGCTATCGGGACA
Contig32100_919	CTCGCCCAGCGCGGTGTAGTGGCCGACGAGCTTGCGCACCTCCAGGAGCACCTGCTCGCG[C/G]GCCGAGTACTTGCAGAAGCGGCAGGAGGGGTCCTTGTCCGTGTACAGGTCCACGAACCCG
Contig32102_846	CTCCTCGTCTGATGAAGCATTAACATGAAATCGGTGCAGCCAATGCCTTGTAGTTCTCTC[A/G]TTTAAGCTTCTGTGAAGATAATGGCCAACTCTCGCAAAGTTAACTCTGAAGCTAGGAACA
Contig32104_504	GCCGCGGCCGCCGCCGACGTCGTCCTCATCATCGTCGTCGTCGAAGTCGTCCTCATCGTC[A/G]TCCATGCTGTCGCTGTCCATGTCGTACACGTCCCTTCTGTCGTTGCCGGCGCCGCCGTAG
Contig32109_1078	GTCCTGCATAGCTTTGGATGCTCGTAGTTGCTCCCTTCGAACAAGTAAATGAACATGACA[T/G]GCATATTTTGTCAAATATATCGCTTCCTCAGTAGCCGTATCACCACCTCCAACGACCGCA
Contig32109_1234	GCATATTGCACATGCGCTGATACCTCTACTCCAAAATTCTTCTTCGCGGGGTAACCGGAG[T/G]CGCTTAGCAGTAGCTCCAGTTGCAATGATTACACTGTGAGATTTCACCTCTCGGTCGGTG
Contig32137_1347	GAGCTTCGGGTTGGTCGTGCCGGAGGGAAGGGTGCATGGCGGAGGGCTGATGTCGATGCT[C/G]GGAGGAGCTGGCGGCAACAGCATCCATGTTCCGAAATCCTGAAAACTGCACTTGAATTGC
Contig32137_513	ACATGGTGGAGGGAAGAGGTGCATCATGGAGGGGTGCACTCGGAGTGCTGAAGGATATCC[T/C]GGGCTGTGCATCTCGCATGGAGGTGGTCGCCGGTGTCAGTACCCCGACTGCAGTAAGGGA
Contig32138_1270	ATTCAGATTCTTCAAGTACAAGTTCTGTCCTTGATACTTATCAGCTGCATCTTTCATGCT[T/C]TGCTGGAAACTTCTCTTCAGGTCCATCTCTCTTTCAGACTTCTTCTGAGCTCTTCCAACA
Contig32138_204	CTCACCCAAGTTCAACCATAGGGGATAAAAGAATAGCATCTTTCGATTGCCACGACTTCA[A/G]CTAAGCGATAATGTTGTCGGCCAGTGATAGCCCAGCAAGTTGGCTGGTAGGAGCGCTCGG
Contig32138_283	GGCCAGTGATAGCCCAGCAAGTTGGCTGGTAGGAGCGCTCGGATTCTGCTGCTGAGCCAC[A/G]TTGCGCAGAACATCCATTGCCTCGGCAACCTTCGACTTCAGAGCCTCTGGAGACTCGAGC
Contig32138_637	AACACCAACTCCTGGCATCGGTTGACCCTCAGGCATGTTACGTACAGGTCCAGGCGGGTA[C/G]CGGTAGACGCGTCCTCTTGGAACCATCTGTTGCTGAAATGGCTGAGGAGTTTGCTGTCCC
Contig32138_808	GCCTTGTTGGACAACTGGAACAAAGTAATTAGGCATATGGGCACCGCCAGGCCTCATGCC[A/T]GGAACAAGCTGTTGCTGGTAACCGTATCCCGGCTGAGGGGGCATCATAGCAGGTGGAGCT
Contig32145_1270	GGTGGTGTCATGAATCCTCAGGTGTATAGGTCTCTTTACATTATACCATGGTTTACAGTG[T/C]GGGAGAACAACATTACATATTTGAATCTGAAAAATCCAGCGTCATGCTGGGACACAGCCA
Contig32145_143	TCTCTCCTACTCATGTGAGAAGGGACCAACACGTGATGAAGTAATTGCAACTCTGAGAAA[T/C]GCGTTCATGAAGATAGCAGATGAATTTAAGATTTACACAGAGGAGGAAAAGAAGAAGGTC
Contig32145_539	CAGGAAGCAGTTATTTGAGTATGACGAGGTATTAAATAGCCAGAGAGATCGGGTATACGC[A/T]GAAAGAAGACGTGCTCTTGCATCTGGTAGTCTGGAATCACTTATTGTGGAATATGCTGAG
Contig32146_791	CGCGACGGTCTTGCCATGCTCTGCAAGTAAGGCTTCAGTAGCAAACAGGACTCCCCTTCC[A/T]GTAGCTGCATCTCTTCCCAGTGATCCTCCAAGGTCCACAGGCTTTCCTGTCACCACAGCA
Contig32151_611	GATGCCGGTTGTCTTGTGCTTGAGCTCCTCCCAGGAGATATCCTTACTGATCCGAACTAT[A/G]CGCGTCTCACCACCAGCGTACCTGAGCTTTCCATCGCTAGGCCGGGGCAAGATCTTCCCC
Contig32160_123	CTTCTTCCCAACTGTACAGGCGAAAACCTCGCTGGTTGGAGGGAGCTTCACGCCATTGTT[C/G]GCCGGACACACGATGCTCTCGAACATGTCCTCGTCGGACCGGTCGTCTCCGATGCAGAGC
Contig32160_441	ATGGTGATGCCAAACTATTGCGCTTTCTTTATGCTCGATATATGAACCATCAGTTGCCTC[T/G]GTGTAGAGGCTCATCACAGGCTCAGCGGTCTTCTTCCAATCGAAGTCTGCTACCAATCCA
Contig32165_1009	CGGGCGGTGGCGGTGACGGGGGAGGACAGGGAGGCGAGGCTGATGCGGTACCGGGAGAAG[A/C]GGAAGAACCGCCGGTTCGAGAAGACCATCCGGTACGCGTCCAGGAAGGCCTATGCCGAGT
Contig32165_1237	CTCGACTTCGGCTATGGTGTCGTGCCGTCCTTCTGATACATGGGCCGGCGGCGCGGCCTG[C/G]CGTGTGGTGTACGCCTTGTACCATCGTACAGTACGTTGGGGAGTAGCTCGGCCCATTCCC
Contig32173_262	GGCGCCCGTGTCGAGGATCATGACCGGCGGACGCAGCTCGCCGGCGCCGCCGGCGCCTTC[A/G]TTGTTGATGATCTCGAGCTTGGACATGTTGATGCCGCGGGAGGAGAAGGCGGAGAGCACC
Contig32177_441	CGCTGGTGGCAATGCCGGAGGAGGGGATGGTGGCGACGGTGGTTGGAGTGCCAGTGATGA[T/C]CGTGCTCTGCTTAACGCACTCAAGGAGTTCCCCAAGGACACAGCAATGAGGTGGGAGAAG
Contig32178_701	TAGCGGCTGCTCCCGGCGACGACGCCGAGGCGGAGCTGCAGAGGAAGAAGCGGCTGGTGG[C/G]CTACAAGGTGTACGACGTGGAGGGGAAGGTGAAGGGGTCGGTGCGGCGCAGCGTCAAGTG
Contig32184_1788	TTTGTGTGTGATAAATATGAGTTAACTGAAACAGAGGCCAGTCTGATACCTTTGATGGCA[A/G]ATTGGCAACTGAGGAAAGTTTTATTTCCCTTCTCGTCTGCTCAGTCTCGGTATGAAATGT
Contig32184_1849	ATTGGCAACTGAGGAAAGTTTTATTTCCCTTCTCGTCTGCTCAGTCTCGGTATGAAATGT[A/C]AGGATTTAGCGTCTGGTGTGTGTGTGTGTGTGGCTAGTATAACTCTTTTGGTTATTTCGT
Contig32195_102	GAGGCGAATGCAAGAGCTAATGGGACAGCGTGGCGGGGCAAATCCACAAAATGCAGGGCA[A/G]CAAAAGGCTCAGGAAGAGGCAAAGCAGGAAGCTGAGGAACGCCGACAGATGATGCTTGCT
Contig322_833	GTTTCTAGGAGGAAACTATGTAGCAGGAGTTGCCTTGGGCCGATGCATCGAGGGTGCGTA[T/C]GAGAGTGCCTCAGAAGTATCTGACTTCTTGACCAAGTATGCCTACAAGTGATGAAAGAAG
Contig32202_1028	TGGTTGTGGTTGGCGCATGCTGTTTCGACTCCAGTCATGGGACTGGGAGCGTGTGAATGT[T/G]TTCTTTTCATCTTACTGTAATATAGTATGAGGATTTCATGTGTAGACGTGCTGCATTAAG
Contig32202_682	GCTCGGCGTCCTCACCAGCGTCTCCAAGGTCAAGAACGCCCAGATCTGGGCGCAGCCGCC[A/G]CCGCCGCAGCCCGCCATGGCCGCCTAGCTGACGCCAACCGAAAGCTTGGGATCCCGACGA
Contig32206_1218	CACTGCAAGTGACACCGCGAGAATAGCATTTGCCCCAAGCTTCTGTTTGCACCAGCCCCA[T/C]TCGTTGGAGGTTCCATCAAGCTGTTGGACCATGAAGTTATCAATGTCAACCTGCTCAGTT
Contig32206_204	AGCAGCACCACAAAAACCCATGGCTCGTCTCTTCCTCCAGTGTCTTCAGTACGGCTCCAC[T/C]GGCGCCCTGAAGTTTGCTCCGGCGTACACCGCTGCCTCGCCGAGCTCTTCTTCGATCCTC
Contig32207_223	TCGGGTTAGCACTGATATATACAAATGGAGAAACAACACCTCATCTGACCTCTCTACCTT[T/C]CATACAGCTGCTACTATCAGACTTGGTACACCATTCCTACCTCCAGAGTGGAAGCATGGG
Contig32220_532	ATCAACAACATAAGGATCACTGCTGTGACTTGCTGAGTGCTGCATTCTTAGGATAGACTC[A/G]ATCTCTTCAGATGACATGTACTTGGATCTGAACTTTAGTCCACCACTCTCACCATTCTGA
Contig32225_157	AAAGAACTGTCCGTTCTGTCCTCTGGGCACAACAAAAGCGAAGCCATGTTACTCATCCTA[T/C]AACACAGAAAACAAACCCACGTACACCACATATATTACATATGCTTAACCCCAAACAGAA
Contig32225_215	TATAACACAGAAAACAAACCCACGTACACCACATATATTACATATGCTTAACCCCAAACA[C/G]AACCCATCCATCATCTGTGATTAACATCCGTGTTACTACTACTGTGTTCTTCCTTCTGTT
Contig32227_1121	GACACAAAAGGAATGGAGCTTAGTCCCCCAGCGCTTTGCAGCCTTTGTCCCTGCCAGGTG[A/G]CGAACTGTGACCGCTGCAACCAGTGATGAGTCAAGGCCACCAGAGAGTAGAACACCGAAT
Contig32227_124	CTTATTTATTAGCAGAAATGGCAAGCAGGGCAGGACACCATCAGCTCTCAATGGCAACAC[T/C]AGGTGCCACAACCTTGATCATCCTCGGCTTCTTGGTTGTTCCTGCAGCAATGGTAGCCCG
Contig32227_401	GGGGAAGAATCTCTCAAAAATCATCCTGTAACAGTATGCCTCCTTTGTTGTCGGGGTGTT[A/G]TGTGGGTAGATGAACTTCGCATTTGACATCATCTTATCGGTCACATTTGATTCTGCGTGA
Contig32227_605	GGGCTCCTCCTCGTCATCAAATGCTTTCCTTAGCACCCACTTCTCAATTCTTCCAAGATC[A/T]GGTCTGATCATCTTCCACTCTGGATCTATGCTCATTGCCTCGTTGATGAACTCCTTGTCC
Contig32227_730	ATGGTACACGTGCTTCGAGTCCCCATGCAGATGTTGACTTGTTGGCCCGCAAACAATCGT[A/G]CTGATGCAAAGCTTTGATCTTATGACAGGTTTCACGGTGGAGCTCCTCCTTGTTGGGGGC
Contig32227_827	GTGGAGCTCCTCCTTGTTGGGGGCCTTATGGAAGTAGAGGTATCCTCCAAAAATCTCATC[C/G]GAACCCTCACCAGAGATGACCATCTTGACCCCAAGTGACTTGATCTTGCGAGACATCAGG
Contig32228_105	ACTTTACATTAGATTAACATCACAATGTTCTCCACAACATACAACCACAGCCGATCCACC[A/G]ACCAACAAGGCACGACTATGTCAAGATTACACTGCAGACCTACGACCTAGAAACTGGCTA
Contig32228_198	TGCAGACCTACGACCTAGAAACTGGCTAGAACTGAGCAGCCAGATTAACCACTGACAATC[T/C]GCAAAGCGCCGGCAGATGATTGTTATTTGACCATTGAGAATTCAGAACGACACTACCAAC
Contig32230_1101	GTCGGCGGCCTGCCCCGTCGGCCCCTCCTTGCCCGTCCACGCCGCCAGGATGTTCACCCC[C/G]GGCGCGATGATGTCCGGCTTCAGGATCTCCGGGGTCACCATGTTCGGCCCGCGCGACGAG
Contig32230_741	CGCGTAGCTCTTGCTCCGGGACAGCGCGGCGATCATGTTGGGCGTGTACTTGAGCGCGCA[A/C]AGGAACTCCACGTACTCGCCGGTGCCGATGTCGTACACCAGCCCCGGCTCCACCGCGCGG
Contig32236_406	GCTGCTGCATTCACCATGGTTGTAATTCCCACAGGTGCCACTTGGTGTCCCGAAGCTTGC[A/G]AACTTGATACTGCTGATGACCTGGCCTGCTTTGGGGCACTCCAGACGAAGTGCTGGCCCG
Contig32236_466	GAACTTGATACTGCTGATGACCTGGCCTGCTTTGGGGCACTCCAGACGAAGTGCTGGCCC[A/G]GACCTCTGCAGCTTCTGCTGGGGAGAGATCCAGCTATCGATTTGGTCAGGATGATCCTCG
Contig32237_381	TGCCCCATACGACCCAATGATTTTGACCTGTCGGCGAACAAGACGGGTTATGTCCACCTC[T/G]CCTACTACGTTTGTTGCAGCAAGCCCAATCATAACAGCTTTGCCTCCATCTCGTACACTT
Contig32237_455	TTGCAGCAAGCCCAATCATAACAGCTTTGCCTCCATCTCGTACACTTTGGGTGCACTGGG[A/C]AAACGTCAATGCCTTACCAAGTGCCTCCACAGCCACATCCACACCCCTCCCACCAGTAAT
Contig32245_427	CTTACAAGTACAGACCTCTGAAAGTGGTCGAGTTTGATCGACCCTACCCACAGTGTATAG[T/C]ATACCTGGATCTAAAGCGCGACGAGTGCTCTCGGCTCTTCCCGTCAGGACGGATATACTC
Contig32246_1066	CGAGCTCCCCAAATCCGGCCACCTCTTCCCTGTCGACAGCGGGAACGCCGACGCCATCGT[C/G]AAGTCCCTGCTACTCGGAGATCAGTGACCTTCAACTCCCCAGTCTCCCGATCTTGGATCA
Contig32251_601	GCCAGGGAGAGCATTATGCACTGTCTTTGGGAGTCTGATAGGTGGCTGCAGAAGTACTGC[A/G]TCAGTGGTACTAGCAAAGCGGATTCAGAGCCAGCTTCTGATGGTGAAAGTAAAACATTGT
Contig32251_791	TTCTGTGATCAACTGCTGTTAAGAGAGAAAAGTTCAAGAAATAATGTACGGGAAATAAAA[T/C]CATCAATGGACAGCATGCAGATGCGCAAAAGGAAAATAAGACGTGCTGCTGAACTTGTAT
Contig32264_1558	ATCAGTAGCCTGCAGAACCGATGTGTTGTCTATCCCAGCTTTAGAAAATATTCTGCGTGC[T/C]AAACCATCCTTCTGCTCCAAAAGAGCTTTCATCAGGTGCTCCGATTCGACTATCTGTTGT
Contig32266_438	GAACCTGTGGTCGTTCAGGTCAGGGGGCAGGAATGCGCCATTCTCAATCAGGAACCTGAC[A/C]ACCCTCTTGTTCCTTTCCTTGGCAGCAATGTGGAGAGGAGTCCAGCCACAAGCTCCTTTT
Contig32277_138	AGACAGTGTCCATCCATGCAGAAAACTAGGGAAGAATACAACAAGTACCACATCGGGAAG[A/C]CTGAACTTACAAAACAAGGGAGACTCAGGAGCCCAGCATAAACATACAGCTTGCGCACAC
Contig32277_407	GCTCAGATACACAGGGATCGCCTAGGTACAAGCCTCATGTTTTCCTTGCGCTCCATGTTG[T/C]ATGCCATTGCCTCAATTTTCTTTGTGTGCGTCAGGCGCATCATGATACACAGGCTCATCC
Contig32280_473	GAGGCGGGTGTAGAAGAGCTGCTTGGAGAGCTCCTGGCACTTCTCGACGGTGGGCGGGTC[C/G]ACGACGTACTGCTTGTTCTTCTCGAGGAGGTTCTTGGAGTAGGCGCACCCGTGCTTGGCC
Contig32293_862	TGGGAGACCAGAAGAGGAAATTGTGGTCAAGAAAGAGAAGGAGCTACGTTCCCAGATACT[T/C]AAAGACGGGTTGAAGCCTCAACAAGGCTGTATGCTTGCACGTTATAATGATCCTAGGACA
Contig32299_1911	CACTTCACGTCCATCTTCCACCCTGCCGCTCCTCCCGTGGCCTCCTCGCCACCACCCTCT[T/C]TCTGCTTCTTGATCTCCTCTGCCTCCTGAGCTTGCTAACAAGCTAGCGCTTGTTTTGATC
Contig32310_158	TAGAGTTACTGTAGAGCAACTGGACTGGGTAACATTTTTTTGGGGTAAAAACGGCTCAAA[A/G]AGTGAGCTGGCAGAGCAAGGAATTACAGCGTTACACAGCAACATACCACATCTACAAACA
Contig32315_1252	CCTGCTGATGCTTGTCGTTGTTTGCGCCGAGGTATCTGTTGTTCTTACCTACATGAATCT[C/G]TGTGTCGAGGACTGGAGGTGGTGGTGGAAGGCTTTCTTTGCTTCGGGCTCTGTTGCTCTC
Contig32332_402	GGACGAGATGCAGCTCTTCAGCTGGGGATGGGGAGACTTCGGGAGGCTGGGGCATGGCAA[T/C]TCCACCGACGTGTTCAACCCGCTGCCGATCCAGGCGCTGCAGGGGATCAAGATCAAGCAG
Contig32335_784	AATTGACCGTAATCCCCAAGTAAATCGGCGATGCTGAGTGTTGGCAGCTTTTGAGTCCCA[A/G]CCCCTATACTCATACAAGCAGGTTGAAGTGTACACACATCTTGGAACCCTTTGAAACGAG
Contig32335_928	AGTAACAACCCCGGTAACCTTTACATACTCTCCATCTTTTGCATTTCTGAGATCAGCGTC[A/G]GGATATCGACTGACAAACCTAGTGACTCCTCTTGTTCCCCAGCAAATATTCCAAATCAAG
Contig32339_863	CAATCAGTCACATGAACGCTTCATGACCGCCAATTCTGCTGGGCCAGATGACCAGTTTGC[T/C]TACTTCTGGATCACGGATTCACGCCCTCAAACGGTCAAAGCCATCAGCCAACATCCTCCA
Contig32342_357	TGGGCTTGAACAGCTAAGGCTTCACTGCGATTGGCTGGGGGGGAGGTGGATGCGGGCTTC[T/C]CCGGCACTGGAGATGTGAAGGCTGAAGAGATGCGCCCATCTTTTTTGTACATGAGCCTGG
Contig32344_133	GGGATGAATCTAAGCCTTCACATGCTCGCGGATGAATTGCTCGACTGCTGAAACATTGCC[A/G]GTGAGACCGGCACCTTCAGCAACTGTCACATTGTTCTGGCATTGGCTGAAGTTGAACGCC
Contig32355_891	CTTGAGTGCCTACAGGCGAGGTGGTGATGATAGCTTTGGTGGCCCTGGTAGTTCTAGCTA[T/C]GCTGGCGCCATGTATGCTGGGGCATATGATCCTGCACTAGGTGCTTATGGACCTGGTGGC
Contig32363_125	TGAATTACTCCATGCATGAACATCATAATGCGACCAACGACAAACCAAACTAGATACAGC[A/C]CAAAAGGAAAATAAAATTCGGTAGCAATTATTCACTCCCTACACAGAAATGTCAGGCAGG
Contig32370_827	TTGAAGAGGTAAACCAGCACGCGCAACCATGGCATTGCCATCTCCAGTACATGTGTGAGC[A/T]GAGGTTGCTGAGAAATAGGCCCGTCCATAACCCCCTGTGGCAATAATTGTATTTGTTGCA
Contig32373_1033	AACCTCAAGACTTCAGATAACATCTAACAAGAAGGGGGTTGTATGGCTTGATCAAGTATC[A/G]CTCATGCCTTCAGACACGTTTAAGGGACATGGTTTTCGCAAAGAATTGATATCAATGCTT
Contig32378_281	CGGGGACGGAGGTGAGCAAGCAGATGGCGGCGGGGATGAGCTCCATGAGCTTCAAGATGA[A/G]GGAGCTCTTCCAGGCGCAGACGCCGGCCGACAAGATCGTGGAGGAGGCCACCGCCGAGAC
Contig32378_594	CGCCGCCGAGAGGGTCCTCGATGAGATGGTCAGGCTGATTGATGATCCGCAGACGGTGGT[C/G]AATAACAGGAACAAGGCACTCACGCTGATTGAGGCCTGGGGAGAGTCGGGTAATGAGCTC
Contig32416_1010	AAGCTCTTCTGCTCAATGTTTGTTGACCAAGTTGTTCTTTATCATTTATGGGCTGTCCTG[A/G]TTGTTGCACTGTCAAGTTCCTCTGTGCAAACGATCCAGATGGACTGAACTGGCAATTTCT
Contig32416_1416	GCCATTGAATTGCTCATCAGTTGTTGGCAGGGATTTATCTTGTGCACAATGAAATGCTGG[A/T]AGGTCATCCAGCATACCATAGTCTGAATAAGAAGAGTCAAACCCTGTCTGCATAGCAACA
Contig32416_2234	GAAACCTCGCTGGTCCTGCTCCGGGAAGAAGAAGAAGAACTGGACGAATCCGCTTGTAGT[T/C]TCGAGACGTCTCGTGGCTGAGCCGCCGCAGCAAGAGGACGAAAGGGCTTGTTCGGTGGCT
Contig32416_495	CAGCCATCTTCAGAATTTTTGCAACCTAGATTTTTTAGCAGAAGCCTGGTGGTTACGATT[A/C]TGATTTTAGTGCCGAGGATTGTCAACAGCTCCAGCCACTTGGTCTGATGGCTGATGAAAA
Contig32416_723	GCTATCTCCATGGCTGTTCACCGCACTGGAAAAAACTGGTCTATTTTGTGCACTTCTTGC[A/G]AGGCGGTATAAACCATCTCTAATGCACAGTTTTGTTTTCACATCCAACTGCTTAACTGCG
Contig32416_774	ACTTCTTGCAAGGCGGTATAAACCATCTCTAATGCACAGTTTTGTTTTCACATCCAACTG[A/C]TTAACTGCGCCTTGAAGTTGTCGAAAGCTGCTTTCTTCAACTGAATGATCAGAAGAAAGA
Contig32416_950	CCCCCATACTTCTTTTTCCTAAGCCCTTTTTTCCAACCTCATAGTTCTCACAAGGATATG[A/G]AGCTCTTCTGCTCAATGTTTGTTGACCAAGTTGTTCTTTATCATTTATGGGCTGTCCTGA
Contig32436_579	AAGTGGTGCCATTCCTGGAATGTAGAGGACACTCCTAAATTCCACCTCACCCTCTGTTGT[A/G]AAGTGTGCATGAGCTAGAGGATCCAAGAACTCATTGAATGTCTTCTTGTAGAACTCATTG
Contig32532_585	AAGCAAATGAAGAGGAGCAATGACAAACAGCTTAAGATAGAACATGAATTATGTCAGAGG[A/G]TCATGGCCCATCTCCAAGACGGGAAAGATATACGTCTAGGTGATTGGAAAACTCTTGAAA
Contig32532_651	GCCCATCTCCAAGACGGGAAAGATATACGTCTAGGTGATTGGAAAACTCTTGAAATTGAG[A/G]TCTTGAATACCTTCCAGCTGCTGACCGCTAAGCCAGTTGTTTATTTGGTGAACATGAGTG
Contig32533_584	GAAGAGCTCCTCGAACTGGTAGGCCTTGAAGTAGTCGGTGATGGTCTCGTTGCAGCAGAA[C/G]CTGCTGCCGCTGCACTCCCACCCCTTGTCGCACGCATTCTCGCCGTCCTTCTGTCTCCCC
Contig32561_159	GAGTGAGGATCAGCGCGAGCTCGCGAGCTTCCTTCAGTGGTGGGATTAGTCGTCGGATCG[A/C]ACCGATGATGAGCGGCGGACAGGAGCTGCAGCTGCCGCCGGGGTTCCGGTTCCACCCGAC
Contig32571_655	ATGATACCTCTCCTGCCCAGCAGTATCCCAAATTTCGAACTTCACAGTCTCGTCATTAAC[T/C]GCCAAGGTTTGTGAGAAGAAAGCCGCTCCAATTGTCGATTCTTGGAATTCAACAAATTGT
Contig32581_180	TGCAGACAGGACTCACAATTTGATTGTGAGGCTGCGCCACAATGTGATTCGAACTGGACT[A/C]AGGAACATCAGCCTTTCATACTCACGGATCTCCCTTGCTGACATTGCCAAGAAGCTAAGG
Contig32581_393	TGGCTGGATGGTGTCGAAAGAAACTGGTGATGTCTACTCGACGAATGAACCCCAGGCTGC[A/T]TTCAACTCCAGGATTGCATTCTGCCTCAACATGCATAATGAAGCGGTCAAGGCAATGAGG
Contig32584_663	GGTGCGACATTCCTCACCGTACGTGCAGTTCATGTTACTCTTTGATGTACTCTCTGTGAG[C/G]AGTTGGTGTGTCGCCGTGCGTGGGCATGCATTGTGCGTTTTGTGACAATTTTTTCAAGGA
Contig32602_300	GAGAGAAGTTCCCTTTCCCTTCTTGTCTCCACCGATCTCAAAGTGCTTGCACCTCTTGAT[T/C]GCACGCTGAGAGTAGTGCTTGCAGCTCTGGCACTGAAGTTTTAGCACAATCTTCTTTGTT
Contig32606_531	TCAACTGCAGCTTGGAAGCTCGAAAAACATCTCTGTTCTAACCCATTGTAATACTGGCAG[T/C]CTTGCAACTGCTGGTTATGGAACTGCCCTTGGGGTTATTCGTGCTCTTCACTCTGGAGGA
Contig32608_755	GAGGATGACGGCCAGGAGGAAGCCGCAGCACTTGCGGTAGAGCTTTCTTTTGTGGCACTC[A/G]CACCCGCTGCCGCCGCCCTTGTGCCCGCCGCAGTCCTTGATCGCCATGGCCGGTCGATGC
Contig32614_227	AGCAGCATTGGAGAGGCTGCCGTTCAAGGCGGACGGGTACAGCTTCTGGACGTGGAGGGG[A/C]CGCCGGATACACTACGTCGAGCAAGGGTCCGGGCAGCCCATCGTGCTCATCCACGGCTTC
Contig32641_577	CCGCATAGCACGCTGAAGTACACTTTCAGGAAACTCTTGGGTCTCAAGAACCAGAAGGAT[C/G]AGCATTTCTCTGATCTCATCAAGGAGCAAAAGGAGACGCTCAAGAATCGTGCCAACCAGC
Contig32652_145	TGCATGCCGAATGATTGCAAAAAAGAATGCAGGAAGTCTAGTGAGCACCGTCTGCCTCCT[A/G]TGATTTCGCCGAGCGGAATCTCCGCATCCATTTCCTCTGGTTCGCAGTGAGTTCGTCAGG
Contig32659_167	CAACCCGTCCATGATCTTGCTCATGCGCGCCGCCTTGGCGTCCAGTCCCATCAGCGTGTC[T/C]ACCCACGCCAGCCACGGCACGAACTCCCCCACCGTGGCCGTCCCCAGTAGCTCCTCGAAG
Contig32672_248	GATCCCGACGGGGAGGATCTTGACGGTGACGGTGCGGCCGTAGTACTCGATGCCGATGTA[T/G]CCGCGCTTGGACTGGTAGTCGAGGCCGAGGAGGCGGGAGCAGGCGGAGAGGAAGTGGCGC
Contig32673_183	GTCGACCACGTAGATCCGGTGGATCTTCACCGAGTCCAGCTTCAGTATGATGTCCTTAAT[T/C]GCGTCGTCCCTCTTGCATGTGATGACGTCATGCAGGAAGGGGGAAGCCTCCTGTTGCTCC
Contig32676_547	CCGCTGTTTTCTCCGAGGAGGTCGAGGTCGGCTGTCCCGTACTTGCGGATGACGTACTTG[C/G]CGATAGCGCGCGACTCGAACAGGACGAGATCGCCATCTTGGAACCCAGGCATCAACCCAA
Contig32678_483	TACAAGGCCAATTATATTTGTCATAACATCAAACATGTGATCCTGCGCATAAGCCTTGAC[A/G]ATTTCATTGGTGAATGTGCGGCAATATAAAGCTAGAGCAAGTTTCACCAGCGTTACTGAG
Contig32680_433	CCTGCGACGCCGGCAAGGTGTGCGGGCACTACACACAGGTGGTGTGGCGCAAGTCGACGC[A/G]CATCGGCTGCGCGCGCGTGGTCTGCTCCGGCAACCGCGGCGTCTTCATCACCTGCAACTA
Contig32680_619	CCGTGCGTCGGTGCGTGCGTGTACTTGTGTACTTGTATATTATACGTACGTAAATAAGCA[T/C]CCGGCCTGCTGTATCCGTGGCAATGCAGCTTGCGGAGCATGTCCATGTAATCGTATTCGT
Contig32685_375	CGGAGGTGGACGCGGTGGTGGTGGTGGCTATGGAGGGGACCGGCGCAGAGACGGAGGAGG[T/C]CATGGGCCTAACAGGAACCAGGGTGGTGGTTCACGTTCCAGGCCATACTGAAAACACATA
Contig32698_400	GATTATTGGCATTGACATTGATACCAACAAGTTTGATGTTGCTAAGAAATTCGGCGTTAC[A/C]GAATTTGTGAACCCAAAAGACCATGACAAACCAATCCAGCAGGTCATAGTTGACCTTACA
Contig32705_635	GGTCGGAATCATGTTGATGCTGACACTCTCCAAAGGCTCGATCACATCTTTGTACACCTT[A/G]TCTTGGCCTTGCACAGACACTTCCTGCCATCCGAACGGGTAGACGAAGGAGTACCCGGCT
Contig32716_314	TTCTTGATGGCTCTGGAAAAGCGCATGGTTCTGTGCCAACGAAGAGAAGTCGAGACCAGT[C/G]GGGGCGGAACCAGGAGCACCAAAGGGCATCACAAAAGGCTGAGATGAAGCAAGATCAATC
Contig32716_899	GCCTGGTGGTGCCATGCCTCGATATGATGGAGGTCCTCCAGGATGAGCAGCAACCTGGAA[T/C]GGGTGGTAGCCATTCTGTAATATAGCCAAGAACTGGGCATCAGCCCCCGGCGGCAAGTTG
Contig32717_332	AAGGTTTGGGATTGTCAAGGTCGCTATTCAACGCCTATCAGCAGAAGAGTCGGAAGAAAA[A/T]AGATACTTCACACGGGAAAGGACCGAATCACTTGCTGGGTCATAGGGATGGTCCTTGGAT
Contig32717_488	GCTATCCACCAAAAATCTTATCATGTTCGCAATATATTGGCTGATGAGCACAATGGCAAT[A/G]TCATCCCTGGCAGTGAACTCTTTAAATGCGTCTTCAATCTGTTTCACTGTCGTTTTGTTA
Contig32717_726	GCGATATTACCCCTCCCCGCCATTACTGCTTCCTTGAGGCGGAGATCGCAGAATCAGAGG[A/G]GGAGATCCAGGCGGGAGAGGAATAGGAGTGGGAGATCCGGGAGAAAAATATGGGGGTGGG
Contig32727_414	GGCACCTCGACCACGAGAACATCGTCGCCCTCAGGGACGTGATCCCGCCGCCGATCCCGC[A/T]GTCCTTCAACGACGTGTACATCGCGCTGGAGCTCATGGACACGGACCTCCACCACATCAT
Contig32730_809	GACGATCCTCAGCTGGGAGTCTTCGTGGAGGTACTGCAGGCCTCGAGCAACCCCGTTCAC[T/G]ATCTTCAGCCTCTTCCCCCAGTCCAGGTCTCTGCTTTTCTCAGAATCGAAGAGAACGGTG
Contig32731_290	CTCGAATATGATGTTCTTGGGGTTCCAGGTGATCTTGTAGGTGTGGAAATCGGCGGAGGG[A/G]TCGAACCAGAGGTAGAACTGGTGCTCCTTCTTGCCGTCGCCGCTGGCCCACACGTTGGTG
Contig32742_793	AGAGAACATCGATACCCAGACACATCAAGTTATAGATGCTCGAGGGAAGCCTAGATTTGA[T/C]GGTGCAGTTCCAGAGCCACGTAAGGGAATAAGAAGTGGGCATGTGCCTGGGAGCAAATGC
Contig32742_899	CCTGGGAGCAAATGCGTTCCTTTTCCTCAGGTGCTTGACAGTTCACAAAAGCTATTACCT[T/G]CAGATGAGCTCCGTAAACGATTTGAACAAGAAGGTATATCACTTGATCAACCCCTTGTGA
Contig32745_264	TGTTTGATTCTTCCAGATACATGAAATCTACTTTTTTTTCGGAATGGGAGCATACCCCAG[T/C]CATTCTGTTACCGCAATGAAATCTACTGCATAATCACCACAATGTTACACACTTGTTACT
Contig32748_534	GAGGAGCAGCGGGAGCAGGCAGGAGAGCATGTAGGAGACGGAGAAGACGCGGTCGACGGG[C/G]GCGCCCGGGTAGAGGTAGGAGAAGTAGTCGACGGCGGTGATGTAGGCGTTCCAGGGGAGC
Contig32754_199	TTTAATGAAAATCTCATCATTTGCTTTCTTTGTAGACAGTGGCTGCAGAGACTGCAGGTC[T/C]TTGTCAACTTCAACCTTCCTTTCTTCAGTCTTCAGTGCAAGTAGTGCTTTCCGCTTTTCC
Contig32754_274	CTTCCTTTCTTCAGTCTTCAGTGCAAGTAGTGCTTTCCGCTTTTCCTCCCTAATTTTTTC[A/G]TACTCCTCTAGGGTCATCTCCTTATCCTCTTCATTCTCTTCCTCCTCCTTTGCAGCAACA
Contig32759_380	CCACGGCTTCTACATCGTCAGCTACGGCCTCGGGATCTACCTCCTCAACCTCCTCATCGG[A/C]TTCCTCTCCCCCATGGTCGACCCCGAGCTCGACCCCTCCGCCGCGCAGGACGGGCCCGCG
Contig32759_449	CCCCATGGTCGACCCCGAGCTCGACCCCTCCGCCGCGCAGGACGGGCCCGCGCTGCCCAC[C/G]CGAGGATCCGACGAGTTCAAGCCCTTCATCAGGCGCCTCCCGGAGTTCAAGTTCTGGTAT
Contig32759_593	AGCTTTTGTGATGACTTTCTTCTCTGTATTCGACGTTCCTGTCTTCTGGCCCATACTTCT[C/G]TGCTACTGGATTGTACTTTTTGTCCTGACGATGAAGCGCCAGATCCTGCATATGGTCAAG
Contig32760_774	AGTACTTGAGGATTGAATAACCTCCCGGATCCGAGATGTCAACCATGAAAAGTGGTGACA[A/G]TGAACGCCCTATCACTTCAACATGGCAGACACATATGTAATACTTATCATCTG
Contig32768_211	AATTTACAGCAAAACTGCGGTGGTCATTTCCACATGCACCAGATCCCACAAGCCCAAACG[A/G]ATTACAAGGCAGCTAACACCTATTTAGTTCTCCTCCAGTCTCCTCAACACAGATTCTGCA
Contig32768_418	TCGAGCAGCTATCATGTCCCTTACTCTTTCAGTAAATTCTATCGATGTCTCTCCTTCCCT[A/G]AGATACTGAGGTTCCAAGAACCAGACATCACAAACAACAGCCCACGATGTCATAAGACGG
Contig32781_204	AGAAATCGATCTGGAGCGAGAGTGAAGAGGGCGGCGAGGAGGAGGGGAACGACTATGACG[A/G]CGTGGAGGTGGTGGTGGTGGCCTTCTTGGGGGGCTTCTCATTCTCCTTGGGGGTGGTGAC
Contig32785_462	CCCTGGCGCAGAGATGTGCCGGAACTGTTGGTAGTTGAACATCGTGACTGTTGCAACATA[A/G]CCATCAGGAGTCCAACTGATAATATCCCATTTTATGGTGATGTTGCCATTTGGATCCAGC
Contig32795_1457	TAATATAAAGAGTCTTGCGGGAAGTGTCGCAACCCTCGCAAACTGGATGACAGCGTGGCT[C/G]GTCACGATGACAGCGAGCCTGATGTTAAGCTGGAGCAACGGAGGAACATTCGCTATATAC
Contig32795_1523	GATGACAGCGAGCCTGATGTTAAGCTGGAGCAACGGAGGAACATTCGCTATATACGCCGC[A/G]GTGTGTATGGGGTCCCTTCTTTTCGTGTGCCTGTGGGTGCCAGAGACCAAGGGAAGAACG
Contig32796_107	CGGCAACCTTGGAGAGTAGGATTCCTAGTGAGAGCTAGTGGCGTCATCTAACATCTCGTG[T/C]GTGGCACTGCTTCCGTGCACAAAATCTTGGCCCACGGCATCGGAATCCACCACCTCGGGC
Contig32796_275	GGCAGGCAGATTACTGGCAGCATCATGCAAGCCACTATTTTTGCCGCGTGACTTCCTCTT[T/C]TTCTTCTTCAGTTTCTGCTTGTTCTTCTCATTCTTCCTGGACCTGGGACGCTGCTGGTGG
Contig32809_420	CAAGTACCGTCTGATGCACGTCGTCCGCACCCACAAGGGCGCCGACGACCGGGCCTACCG[C/G]TGCGTGTACGAGGAGGAGGACGACGAGGGCCACTCGGGCATCTCGCTCTCCAAGGAGCTC
Contig32821_517	GGATTTCGACATCTCCGGCACCACCGGGTACTTGGCCTATCCGTATTACATCGACTTTGT[T/C]GTGGACGTTGAGGATGAAGGGATGCTGAAATTGGCCATTACTGGCTCGAAGATGAGCCGG
Contig32829_1000	GTCGGAGGCGGCGAAGAAGGCGAGCACGTGGGAGATGAAGTGGCGCTCGCCGTCGGTGAG[C/G]GTGGTGTCCCAGTGGCGCGCGTCCGAGGAGAGGTCCACCTCCTCGGCCGTCCAGAAGGAG
Contig32829_349	CTGCAGGGAGATGAGCTCCATCCAGTCGAAGGGGTTGGTGGCGTTGTAGAGCCTGCCGCA[C/G]CCGAGCGCCATGAGCAGGCGGTCGGCGACGAACTCGATGTACTGGCTCATGAGGTCGCCG
Contig32846_177	GCACTTTTGTAGCACTAGCTAGTTCACTCTGCTGCACACCTTCCTGATCTCGCCCGGCGG[T/G]CCTGTGAGCACGTCGGCGTATCCCATCTTCACCATGGCGGCGGCGAACTTCTGCGACCAG
Contig32865_1924	TCAAAATTTCTGCATGTACCTGGTACGCATGCTGTTTCTACTGCCAATTTTGACATAAGC[C/G]GAGACACAAATTGCTGATGTATACTTGTAGCTTTTATACTGATTTGTGTGCCACGGTCCG
Contig32868_875	GTCTGAGCTGCTGGCCTTGGCCGCCAACAAGGACCTGCAGTTCACCTACACCAAGCAGCC[A/G]GAACCAGTTCCCAGCGGAGATGCCGAAGTCGTTGCCCCTGGGAGCCCAAGGCTTCCTTCA
Contig32870_328	CCATCTGTGCAGCGTCTCCTCCGCCGTCTCCGTGCTCGTGTCTGCCATGATCTCCTGGTA[T/G]GTCACGTCCGTGCTCCCGACCTTGCCCGTCAGGGATACGCTGTACCTTGGGAGGCACATT
Contig32883_92	CTGTTTCAAGTATTGGCAGCTGACCTGTTGGGTAACCAAAAGCAACCTGGGAGGAACCAC[T/C]CATCGTCTGGGCAGCTGCTCCATTGTTTATGGGTGGCCTGAACTGTACTGTAGATACTGG
Contig32891_1125	CACAGCAAAAGCTATTAGCATCTGCCGAGAATCGTGTGGTGGGCATGGGTATGCTGCTGT[A/C]AATCGTTTTGGTGGTCTGCGGAATGACCATGATATATTTCAAACATTTGAAGGAGACAAT
Contig32891_1410	AAGGGATCCTAACTTTCAGCTGGATGCATTCAGATACCGAACATCACGATTACTGCATAG[T/C]GTTGCTGCTCGACTCCAGAAGCATATGAAGACACTTGGAGGGTTTGGTGCATGGAACAGA
Contig32891_870	TGCAGTAACCATTGCTGTAAGATATGCTCTATTGCGTCAACAATTTGGTCCTCCTAAGCA[A/G]CCTGAAATCAGTGTTCTGGATTACCAATCTCACCAGCACAAACTAATGCCTATGTTGGCA
Contig32903_383	GGGTAGCGCAGGAGGAGGGTGGCTCACCCTCCATGCCCAGCTTGGAACACCCGCTGTGCC[T/C]ACCTCTGGCCTTCTGCTAAGATCTCTGGCTGCATCCTCATTATTTATAAATACTGGATAA
Contig32903_572	AGGGGGAGCATCGACCTTTGGTCTCTTTAGTTCAGAGCCTTCAGATGATCCATGGTGGAG[T/C]TGCAGACCAAGGCTGCCCTTATCCCTTTTGGGACTCTGGGTAGATGGTTGAGATATGCTC
Contig32903_69	TGAGCGTGATGAGAAGCAACATTTCACTTGGGCAGCGTGGAAAATACAGTCATGAATCCA[C/G]TACAAGAAACCACACCGGCACAAGACTGAAAACGCTGAAATGCCGGAAGGGAAAAAGATA
Contig32918_130	ATATACGTAAAACAAAAGAAAAATCTGTTCTAGCTGATTCAGCACAGCACACAAACAACA[A/C]AAGCTACGGCAGCTCGTAAATTCTGGTGACTCAAAACTACAGGTAGCAGACGAGGGCAAC
Contig32930_51	GGACTTGGTTTTCAGCCAAAATGGCCACTGAGTGAGATACCAATAATGCC[A/C]AAGGGAAGGTACGAAATTATGAGAAATTACATGCCTAAAGTTGGTTCTCTTGGCCTTGAT
Contig32955_129	CGAGTCGGCGGTGCTGTTGTCCGTGGAGAAGCTCTGCACGACGCGCACGCCGGCGTCGTG[T/G]GACTCCTCGCCGTCAACGTCCTCTGAGGTCAGGAGGCTCTCGTTGCTCTGCGCTTGCACA
Contig32955_342	CGCGGCGCCGTCATCGCCGGCGTCCTCGCACTCGTCGGGATCGGCCAGCGCCGGCTTGGG[A/C]GTGGGCGAGACGGGGATGACATCGGGCACGACCCCGATGTAAGCGAGCTCGAGCTCCAGG
Contig32964_270	ATGGAAAAAATGAGGCGCAGGACGATCCGTTGCTCTGTTTACTCTTCACGAGGATGATGT[T/C]GAAGCTAACCGTCCTGAAGCCCGCATCTCGTCCAGAGTCGTCGCTAGCCAGTCCAAGCCT
Contig32999_447	CCCCGCCAACGTGTCGAGCCATGCCAGCCACGGCACGAACTCCCCCACCGTGGCCGTCCC[T/C]AGCAGGTGCTCGAAGTCGTCGAGCACCTTCCTCAGCTTCTCTCCGCCGTCGTCGCCGTCG
Contig33015_326	TAGAACTTCTGGCAGCTCCTTCACAACATAGTCATACATGCGCCAATTTTTCCACTTCTC[A/G]TTTGTGGCATTCAAATAAAATCCAGCACCAACACCAAAATCCCAACTATCTGCCTCTCCT
Contig33040_561	CCTGAAGATCAAGACGAGGACCATGCATAGCAGCCCGATGAGCAGCGACTCGGCGACGAC[A/G]ACGATGACAGCGTGCTTCGCTGCCCTTGGACGGCCAGAACCCAGCTCATTGGAGACTCGG
Contig33087_1353	AAAGAGGCCTTCGATTCCTTTTGTTAATCCTGCCACAGCCTTGTCTTTCTGCGCCATCAT[A/G]GCAGGAAGATCCACTTCCAGATTAGAGATTTTTACTCCATGGTGTGCAAAAGAAGTCCTT
Contig33087_267	GATGGCCTTGGAGAAGGTTTGCAAGCAAGCCTCCTTGAGAGCTTCGCTCACAGTGGGATG[T/G]GCATGGCATGTTCGGGCAACATCTTCGCTCGATGCTCCATACTGCATGGCAAGGGCAGCT
Contig33087_438	CTTGTCAGTTTCTTTATCAGCCACGACCTTAACCAACCCCTCAGCATCATCAATAGCCTT[T/C]GCACGGCTGTTTGCCAACAGGGGGAATTTGCCAACCCGGTAGGCAATTCCTGAGGCCTTC
Contig33087_636	GTGGCCTTCCTTGCCAGCAAGGAACTCAACACATGCCACACCATCCTCTTCAGCTTTGTG[C/G]GCAAGCATGGGCCCAGGGATGGCATCACCAATTGCATACACTCCATTCACATTGGTCTTG
Contig33087_705	GGGCCCAGGGATGGCATCACCAATTGCATACACTCCATTCACATTGGTCTTGAAGCGCTT[A/G]TCAACAAGGATCCTGCCAGCCTTGTCTGTCTCAACCCCAAGAGCCTCCAACCCAAGGCCA
Contig33089_596	GCGGCACCGCCAGAGCACCGCCACGCCCGCCTCGAACGTCGTGCAGTACCCGCCATCGGC[T/G]GCGTGGGCGGCCTTGTACTCGGACTTGATGCGGTTGATGAGCGTCGCCGGGATGGTGATG
Contig33106_985	TAAGTTCTTCGCAGCCCTTTTCCATTCAGGAGCCAATTTCTTGCAGTGTCCACACCACGG[T/C]GCAAAGAACTCCACAATCCAAAGATCTTTACTTTTGATGACAAGTTCATCAAAGTTACTC
Contig33156_119	TGCGCACGCACACACGCTTGCGATCGACTGAAGAGTGAAGAGCCCCAGCCAAAATCTGAA[A/C]TTTGCACAGGCCAAGAGAGCGAGAGCAATCTACAGCTGCCACATGTGCGCACGCACGCGC
Contig33156_738	TGGGCCGTGCGGCACGGTGGTGCCGATCACGGTGATGGGGTGGAGCACTGCCTTGAGCAC[A/G]AAGGACGCGCAAATGGCGCCCGTGAACTGCGACGCCCAGTAGAACGGGACCTGAATCCAT
Contig33156_918	GATGTGTCCGACGGAGTAGATCATGACGGTCACGATGAGACCGCCGGCCACCGACTGTCC[C/G]AGCTGCGATATGCGCGTGGGGTCGCTGGCGCTAATCGCCGCCGCTCCGCAGGTCATGAAC
Contig33172_1195	TCATGAACTCAAGGACTACCTGAAAAGTGCTAATGCGGATATACATGTCATTCCAAAAAT[T/C]GAGAGTGCTGATTCAATTCCAAACCTGCAGTCAATTATTGCTGCTTCAGATGGGGCCATG
Contig33177_1004	GATGGCTCGTGATTATTATGCACTTGATTTTTTGAAACCTGAAGTGGATGTTTCCCCAAT[T/C]GTGCCTGCCCTCAAGAATTTCTTTGATGATGCTTTGGACTCGACAGTGAGTGAGCTAAAC
Contig33177_1145	CTTAGGGGCTGTTCTTTATCAGTACCCATTCAATGTACCGGCCTACTATGCATTGATACT[A/G]CGGTCACTCACTGTACTGGAAGGTTTGGCACTCTATGCTGATCCCAATTTTAAGGTGCTC
Contig33177_1274	ATATCCTTACTTTGCTAAAAGGCTACTCACTGATCCCAATCCATATCTCAGAGATGCTCT[A/G]ATTGAGCTGCTATTCAAGGACGGGAGATTCAGATGGAATAGACTTGAAAATCTTCTTGTT
Contig33177_593	TAGAGTTTTCCAAGAGCTTAATTATGTCCAGGAAGGCCAAAACGCACGAAGGTTTAAAAA[A/G]TTATATGCTGACAAGCAAGACATATTGGTGCCTGATATATTTTGGGACTATACAAGCGCA
Contig33177_806	CATTGGTATCCAGTGTAGCTTAAGGCAGCTCCTAGAGTATGGATACTTTCATGCTGACCC[A/G]CATCCTGGTAATATTCTGGCAACACCTGAAGGGAAACTTGCTTTTCTTGATTTTGGCATG
Contig33179_302	GATTTGCCGAGGTGCAGGGTCAAACTGGAGGAAGTTATGATCCATGTTTTCACCGATCTC[A/G]AGAATTGCAGCCATGTTACCACATCGGTAACAGTAGTTTGGTGCGCTGAAGACTGTCACA
Contig33193_1019	AACTCCTCCTTCCTCTTCTTGCATACCAGGATCATCATCCCCTCGTTCAATCCTGAGCCT[T/G]TGTAGCTTCTTGCATGTGTCTGCGACAATCACTAATCCTCTATCTCCAATCACATTCCTC
Contig33227_666	GTTCTGCATGGTGGGCATCACCATCGCGCTGGAGTTCTCCGACGGGGAGGAGGACTGGAT[T/C]GTGGTGGAGGAGATCCCATCGACCTGATCGCATCTCATTCAATTTGCAAATA
Contig33235_1092	TGCAGGTGGATGCTGCCAGGGCAATGGAGGAGGCTTTACCTGCTGCCAAAGTGATCAGCC[A/C]GAAGAAAAACAGGACAAGAGTGTTCCAGCTGAGGAGAACCACAAGAGCTCTACGACAGAG
Contig33235_1179	AGCTGAGGAGAACCACAAGAGCTCTACGACAGAGACCGACAAAGAAAGCGGCAAGAAGGG[A/G]CACATGAAGATTTGCCAGATGCCCAACTGGTTCGAGACCTGGGAGGCGAAGGACACCTAC
Contig33242_809	TACGATGGGGGAAAAGAAGTTGGCGAACAGGCCACCGATTCAGATGGAATTCCAGGTTCC[A/G]ATGTTCACTGCTTCTGGTCTGCGTGTTCGGTTCCTCAAGGTGTGGGAGAAGAGTGGTTAC
Contig33242_881	TTCTGGTCTGCGTGTTCGGTTCCTCAAGGTGTGGGAGAAGAGTGGTTACAACACCGTTGA[A/G]TGGGTTCGCTACATCACGAGGGCTGGATCATACGAGATAAGGTGTTAGTGACCAACCAAA
Contig33247_851	CAAGATGGAGACAGACGGCCAGGACCAAGAGAAGAACGGGGCTGATGAGCAGAAGCAAGA[T/C]GAAGAGAGCATCCCAACCCCAATTCAAGAGGATTGATGTAACGCCCATACACCTGTATCA
Contig33250_142	AAGGATGGACTTCCGTTGGTTTGCACTTGGAAACATGATTGCCATAGTATCATCTCTTGC[T/C]ACACCTGAGCAATCTACGGCTATAATGGATCTCATTGAGGAGCGGTGGGAAGAGCTAATT
Contig33250_280	GATATGCTATCCTGCCATTGAGAACCATGAGTGGCGAATAGTGACGGGGTGTGACCCAAA[A/G]AATACGAGATGGAGTTACCACAATGGAGGATCTTGGCCAGTACTTCTCTGGCTGCTGACG
Contig33250_415	AACTGGACGGCCGCAAATTGCAAGAAGAGCAATCGACCTAGCTGAGAGGAGGCTTTTGAA[A/G]GATGGCTGGCCTGAGTATTATGATGGGAAGCTCGGAAAATATGTTGGCAAGCAGGCAAGG
Contig33278_1398	CCGGGCATACAATTTACAAGACGATGGGCGGGATACTGTCGAGGCTAATGAGGACCTAGG[A/G]TTGCCTGCTGACTCACGGGAGTACGGTATAGGTGCACAGTTACTGCGAGATCTTGGTGTT
Contig33285_329	ATAGAGGCCTATGATCGGAGGCAAGTTCGCCAGCTTCGCGTAGCTAATGCCCTGAGGGAT[A/G]GCGAGGCTGGCAATGGTGAGGCCGGCGATGAGGTCGGACTTGAAGAGGGACAAGGAGTAG
Contig33307_616	CGCGATGTGGACGTAGAACCACGCCGGGTCGGCGCCCTCGAAGACGCGGAGGTAGCGGGC[A/G]ATCATGGCGCCGAGGGGGATCAGGATGCCCCATCCGACAGCGTTCAGCACACCGTGAAGG
Contig33325_1381	CAAACCAGGTCCAATTATCCCAACAGCAAGTGTGGTTTTTGAGAGGAAGAACCTCGAGTG[A/C]GCAGCTCTGAGAGCCCTGACACAATCTTCTTGCTTCAACACAACAGTAATATTGTACTCG
Contig33325_1537	TGCCTTTGCTAGCGCATCAAAAAGGATTGCACTGACTCCAGGAGTACTTGCCATTCTCAG[T/G]CCAACAGCAGCAAGAATGCTGCAACCCTGAATGACTTCAACCTTAGATAGCCTTCCTGCT
Contig33327_478	CCATGTTCCAGCATACCAGTCCCAGCTGGATCCAATTTGTGGTATCGTGACCACCTCGTC[A/G]TTGGAGATCTTCAACTTGGGTGCCTCCGCAATGTACCGGAAATCAGCCGCTTGCCTCCTG
Contig33327_529	CACCTCGTCATTGGAGATCTTCAACTTGGGTGCCTCCGCAATGTACCGGAAATCAGCCGC[T/C]TGCCTCCTGATGCTAATCACAGGATGTGTGCGCTCCAATTGTTTGTACAGTGCTATGCAA
Contig33327_690	AAATTTGAATCTCACCACCGAGGAGCGATGAGGGGCGTATGATGGTGAGTGCGGCCTCCA[A/G]GAACTCGATGGAGCGGCCATACATCCCCTTCCCGTACGCCCTCTGCCCCATGTCGAACAT
Contig33328_142	ACAGCCCACAATCCATGGACAATCCAGTATTTCAGACTACCAGTACACACACATCGGTCG[T/C]GGAGGCAGAGTACCCCTTTGCAGGCACGCATGGCGCATCAAGCTGAGGCAGCGAGCTTCA
Contig33329_606	GCCTGGCAACTTTTTTCCCTATTGTTCCTCTGGCTCTCCTTTCTGTACACCCAATCTTGT[A/C]TAGGCATATCTTGTTGACGATACGAAGGCGTGAAGACTCTCTGCAATTCGCCAAGTTTCT
Contig33330_2359	TATAGGCAACCCGAAGTGATGGATAAGTTGTCATGAGTCTCAGAATATCCTGGGCACGAG[A/G]ATCACTAGACCGTTTCTGGATACCATATTGCTGGCATGATACAACATATGTAAACTTCAT
Contig33330_732	ATCACCAGCAAAATTACAAAGATAACAACCCACGACAAGCAATAAACCAGCACGCTCTTG[T/G]TGTGTGTGATCTTCAGATGATAAACAAGCCCATACTGGTAGATAAAGAAGCGTGCTGCGA
Contig33330_808	GATGATAAACAAGCCCATACTGGTAGATAAAGAAGCGTGCTGCGAGCACTATCTCTAGAA[T/C]AGTGCCACGCTTTCCAGAATATTTAAGAGGCTCATGCTCCTTCTCCCACCACGACTCCCA
Contig33332_526	CTTGTCATCGTTAATCCCAGCTAGCAGAGTGTACTCGAAGGATACCCTGCGTCCAGTTTC[A/G]AGGAAATAATTCTTGCAGTCGTCCATTAGTGCTTCCAGCGGGTATGATTTTGCACTTGGA
Contig33334_555	CTGCAACAGGAATTTCAAAACTGCCAGGAACACTAACAACTGTTATATTTTCTCCTTTGA[T/C]GGAGTATCGCTCGAATGCCTCTAGAGCCCCTTGCAGAAGCAAGTTGGTCACTATCTCGTT
Contig33336_1397	GATCTGCAAGCTTTTCAAATAGTGGAACAACTCTCAATGGCTTTTTTATATGGCACTCCC[T/G]CTGCAAAAGCTCAACAGCAAGCACATCAGATGGGGCAGTTGCCATTGAGATGATATAAGC
Contig33336_1452	CTCCCTCTGCAAAAGCTCAACAGCAAGCACATCAGATGGGGCAGTTGCCATTGAGATGAT[A/G]TAAGCACCAAAACAATCTGCTGGGAGCTCTGCAAGGACATGAAATGTGCTTAAAACATCA
Contig33336_1755	CACAAGAGCAAGCCCAAAAGTTGATACTTGACGCAAGAAATCAAGAAGGCTTCCATCAGC[A/T]ATAGCTTTGTCACCACAGGAAGATAAGGATCTGTAGCACAGCTCAAGAGGTTCCAGAAAC
Contig33336_2208	AACTCTTGGATTTCCATCACGGTCACCACCCATCCAGGAGGAGAACTGAATGAGAGGAGC[A/G]TTGTAAGGAAGCCGCTCATTGATACCAATATTTTTCAGAGCAGTGTCAATACGGCGCAAG
Contig33336_2490	GATATCCTTGGCATACAACTGCTTGAGGCAATCCCGGATCCTGCCGTGCTTCTGGAGCAG[T/G]GACCTCCTGACGGACTGCGTGGGGTGGGCGGTGAAAACGAGGTCGACGGTCTGGTTCTTG
Contig33336_74	ACATACATAAACAAAAGGCATGTAAGTGGCCAAATGCCTCCAGGGTTCACTAGCATTGGC[T/G]AACACACATATTCACGCCCATCTGACGGATGACAGTTATTCCAATAGGCAAACTGGCCTA
Contig33337_968	CGTGCAACCACCGGTGGTTGGCTCCACGTCGGCCGCTGATGGATCCACGGTGGCAGCGGT[T/C]TGAGCCAGCCAAATACAGCGAATGCACACCCCTTCTTGTAATTGGTCCATCATCATGTGT
Contig33338_1322	GAAGAGGAGGGACGTGGCGACGCCGCCGAGGATGCGGCCGACCATGAGCACCCGGTACTG[C/G]GGCGAGTGCTTGGTGATGCAGCTGAGGATGTAGGTGATGCAGTAGGTGACGCAGGCCCGC
Contig33338_1595	GGACATCATGAGTGAGTAGACGAGGACGTAGTTGTTCTTGAAGGCGTTGAAGGCGGTGGG[C/G]GTGGCGACGCGGTCCTTGCCGCTCTTGCCGAGCTCGAGCCCCGCCACGACGGCGGAGAGC
Contig33338_635	CATGATAGATGGCCAGAAAATGCCGACACATGACTCAAAGGTACAGAAACCAAGCAGCTG[T/C]AGTGAGCCTGCAAACGAGATGCCGTTTCCTTTCAGTGAAGCTGGCACTAGGAGGCTGGTG
Contig33342_351	CGCAACAAGCTTCCAGTCATCCAGTGACAACTCATCCCTGTAGTTTGCTTTGAGAAGATC[A/G]ATAGATCGCCTTGTGATGTGGCTGACAAGCTCATCTTCCATTTCAAAGTGCCTGCCAAAA
Contig33342_894	GTATTCTTTCTTCCTCTCAAGCATAACACTGGCCTTCATAACATCTTTCTTGTGGACTGG[A/C]CCTATGCTGAAATCACAGAAGGGGATATTCACAGCAGGGCTCTTCAAGAACTCAGTGAGA
Contig33344_567	ACCATTTTCCACGTCCTTTGTGCTAGATGAAGGTGTGTCTTTAACTGCAGAACTCGCAGC[T/C]GGTACAGAAACCTGCTCGGATTCCATCCTCCTGAATACAATGCTGATCATCTGTGTTAAC
Contig33349_379	TTTTGGACCCTGAAAAGAAAGGGCAGTGGTGGTTGTCCGGGGATGTTTCATCCACACCAG[A/G]CAATATTGAAGATGTTGCAACAGTTATCAGCAAGGAGGTCGTAGAGGCACAGAAACTGGT
Contig33352_272	CACTGGCTCCAGTTCTAAAATATGTTCTCTTCCAGCTGCAACCAGGCTGCGACATGTTGG[C/G]GTGTTTACCTCATGCTAAGGTTGCTCAGGTCATCCACAATGTGCACAGTTCCATTCAAGG
Contig33371_117	GCAAAAACAACACCCTACAGAGTTCAAAACAAATTCTAACACTTGCCAGTAGCCCAGGGG[A/C]AAATCTCATGTTCAAATTGCTGCTGGGTTTCTTATTGCTATGGGCTCCCCAGCAACAGAG
Contig33373_923	TAGAAGGATGGCTTCTCTCTCTCCAACTAGCCCAGGTGTTACAACTAGAAGGATGGCTGC[A/G]ATCTCACCAGGAGGTATCAATCGCCGGATCATCATTGAGTAGATCAATTAGCTGCCTAGA
Contig33385_399	GCCCCGGAAGACGGCCGCCGACGTGGTGGACCACTACCGGGCCCTGGAGAACGACGTCGG[C/G]TTCATCGAGGCCGGCCTCGTCCCCTTCCCTCACTACGACAGCAGCTCGTCGTCGCCTCCG
Contig33387_1236	ATCAAGAGGGCAAGCTCTGTGAGCACATGTATTCTGAACACATCCAGGCCTTTTATCCTT[A/G]CCTCGGAATATTACCCACTGCTCCTCGAAACAATCTATCGGTACCATAGTGTCATCTTTC
Contig33387_888	CACAAAACTTGGAACTTTCCAACCCTTGGCAAAGGTGGATGTATGAGTAAAAGGGGCATG[A/C]GCAAGGTCTAGTAGATTGTCCAAAAGAAGTCCATGTTCCACTGGTAGCTCCATCACAATC
Contig33392_237	TGCCTATGACGGTCGTCATGCCGCTGTCGCCGGCCGAATTTATCACCACGCATAACCCGT[C/G]GTCGTCGTCATTGTTGTCGCCGTCGACTCTCAGCACGTAGCTCTCCCGTGGAAGCTCCCA
Contig33396_1326	ATCCTGAAAGTAGGTAATTTTCCGGAACCCTTCAGCTTCACATTGGGTGCAAAAATTACC[A/T]GTCGATCTGTACAGCCCCTCCAAAGAAGTGTTGAGCTGAGGATAGATCTCCGTAACAATT
Contig33396_1392	TCTGTACAGCCCCTCCAAAGAAGTGTTGAGCTGAGGATAGATCTCCGTAACAATTTCCAA[A/G]GTGAATACACCAGCAGGAGGTGTCAAAATTGTCAGATGGCGTGGATCAACTGTATACTCG
Contig33396_735	GAATTCCTGATCCCTGAAGACAGTTAATCCTTCTTTCAGTGTTAGCTGGAACCAATCACG[A/G]CATGTCACTCTATTGCCAGTCCAGTTGTGGAAGTACTCATGTCCAATGACACCCAAAATT
Contig33396_849	CAAAATTGCAGCATAATCACCATCAGTCGCAGCTTCTGGAGATGCTAGCACAAGTCTAGA[T/C]TGGAATACATTCAAACTCTTGTTCTCCATTGCTCCCATATTGAAATCAGGAACAACAACA
Contig33407_125	GATGAGCTCCACGTTGAGCTGCTTGGGGATGGTGTCCACCGTGGGGATCTTGTACGTCCA[C/G]GTGCCGTCGTTGATCACCATCCCGTCCGCGTTCGTCGCGTACTCCTCGTTCGTGAAGAAG
Contig33407_686	GGCGACGAGCTCCGCCAGCCCGAACGCCGTCATCTGCTTCACCTTGGTGTACAGCCCCTG[T/C]CCGATCTCCACGCCGCCGACCTCGACGGCGATGGACCCGTCGTTCATGATCGATACCTTC
Contig33411_136	ACATGCACCAATCCCTCTGCCCATGGAAAATTTCAAGTCCTATATCCTCAAAGAACCAAT[T/C]GGGGTTGTTGGACTCATCACTCCCTGGAACTATCCTCTGTTGATGGCTACTTGGAAGGTT
Contig33411_727	AGAAGGTTGCAGGCTGGGTTCAGTTGTCAGTGAAGGGCAGTACGAAAAGATTAAGAAGTT[T/C]GTCTCAACAGCAAGGGCTGAAGGTGCTACAATTTTGCATGGGGGTGACCGGCCAAAGCAT
Contig33412_765	AAACGAAGGTTACCTTGACGGCCTTGCTGATGCTTATGAGCAAGGCCTTGTAAAATCCGT[T/C]GGAGTCTCAAACTACAGCGAGAAACGTCTGCGTGATGCTTACAAGCGCCTCAAGGACAGG
Contig33414_176	CACGTGCTCGCCGAACGCCTGCAGCTTGATGTCGCCGCCCATGTGGGTGACAATGGCGTA[T/C]AGCGGCAGGGTGCTGTAGCTGCAGAGCACCTGGACGACGATACCAATGGCAAGTCTGGGA
Contig33414_245	GGTGCTGTAGCTGCAGAGCACCTGGACGACGATACCAATGGCAAGTCTGGGAAGGGCATA[T/C]GATTTGTTCTCCATGATGCATGAATCAAACCCATATGTTGCCAAGACCCAGAAGAAAAAT
Contig33414_717	GGACGATTTGGGTAGTGTCGCTGAACAAAAGCTGCTCTGAGTACTTGATAATCTGGTTTA[C/G]CAACAGAATTGTAAAACTGCTTGAAGAATGGAACAATCCATCTTAAAGCAGATGATTTCA
Contig33416_606	CCCACGCACCGTCGGCCACTCGCTGGTGTACGTTTCGACCAAGGAGCCGGCGAAAACTCG[C/G]CGTACGCCATGGACCGTGGTGTACAAGACCAACCTTGCAGACGGCAAGACCCAGCGCCTC
Contig33418_706	CGTGCACTTCTCCTCCATCTTCGCGCCGTGGCATCGCATGTACATCTACTTCTTCGAGCG[T/C]ATCCTCGGCGACCTCATCGGCGACCCCACTTTCGCGCTGCCCTACTGGAATTGGGACTCC
Contig33438_801	ACTGGTTGACATAGCTTTGGAGTGGTTGTGAAGCCCGTTGCACTCATAGTCCCTTGGCTC[A/G]CTGGAGAGTCCACTGTAGCACAGGTAGGTGCAGTAGAGGCCGATTACTGATGCAGGCAAC
Contig33442_221	GGAGGTGGTCCTCGGCGACATCGTCGACTGGCTGCGCCCCAGGATCTGACCACGCCGCCT[A/C]AACTAGGCTGTGCGTGGGAGCGGCGATGCGTCTCCCTTACCGGTGACAGACGCAATTTTT
Contig33454_137	TGTACAAAACCATGTGCTACATCCATCCATGGAACGGCGCACTTATTATACACAGATCCA[C/G]AAACCAATGGTACATTTTCCATGCACACAAATGTACATAACCAGTTCGATCTATCTCGTC
Contig33454_392	GGTGCCCTTGATCACAACAACGGGGCAGCCGACGCTGTTGATGCAGTAGTTGCTCACACT[A/G]CCCAGGAACATCCTTTTGACAGGCCCAAATGCCCGGCACCCCATGACGAGCAGATCGGCC
Contig33454_497	GACGAGCAGATCGGCCTTGAGCTCGGCGGTGACCTCGCAGATCTTCTCCTTGGGATCCCC[A/C]ACCACCACCTCCGTCTTCACCTCCACATTCTTGTCGGAGCAAATCTTGAGCGCGTGCTCC
Contig33471_140	gttgttgctactaccattggagccttgctttatttgagcaacatctgaattcgactccat[T/C]ttgcaggtggagttcgttttcacagcatcagagctgttatcttgaggcgaacagcttccc
Contig33471_829	TACTATCGGGTGAATCTGTTAGATGATTAGGAGACATAGGCTGTGGGCTGTCAATCTCCA[T/C]AGCACGCTTCGTCCATGAACTTTGAGTGCCACTTCCATTATCACTGCCATCCCTTGCATT
Contig33472_390	TCCCATGCAAAATCGGGTGCTCCCAGCCTCCTTTGCCTTTTGTGCTGCTTCTAGGACAGC[A/G]TCTTTCTTCATCAATTTCTCAGCCTTCAGTCCAGTACTGTATCTTGAAGACTGAGGGCAG
Contig33488_489	GAACTTGGGGTCCCGATTGACCACCAGCCGGTGCACCTCGTACTCGACCTTGTGCTTCTC[C/G]GAGTCCTCGAGCGGGACGTAGTACTTGGCCAGCCGCGTCTTCCCCTGCCGGTTCTGCAGC
Contig33527_331	CCAGGAAGAAAGTACCACCTAGTGATAATAACAACTTTGCCCGTGGTACTAGACCCTCAA[T/C]GCCCTCGCTGTTGAGCGCCATGGACCGCTCTCTCTGCCCGTCAGCCCCGGCTGCGGCCCT
Contig33528_628	AGGAATCTTCATTAGGCTTAAAAGCAGCTCCATTTGTAAAAACTTGTTGCTCCGTATCCT[T/C]CTTAATTTCACTTTTAGCGCTATCACTTTTTACATCAACTGTCTCCAATGAAGATTGAAG
Contig33540_254	ACGATGTCATTATATCAACCTTCTCCTCTCCCAACTATCACAAAATCAAGCTCACTTTGG[T/G]TTTTTTTAATTAAACAAATGCGGAATCTGAACCAAAACCCCACAAAACCAAAAGAATATT
Contig33548_373	GGCAGCTGCCACTCTTCAAAGTGAAGAGGACGTTGTCATCGCCAAGATGGATGCTACCGC[C/G]AACGATGTGCCAGCAGATTTCGATGTCCAGGGTTACCCGACCCTGTACTTTGTCACTCCT
Contig33558_287	GAATGTGCGTGAAGCATTGAACTCTGCCCTTGACGAGGAGATGGCTGCAGACCCTTCCGT[T/C]TTCTTGATGGGAGAAGAGGTTGGAGAGTACCAAGGTGCATACAAGATAACAAAGGGTTTG
Contig33562_175	GCCACCACCACCAACGCCAAACGCATCGACGCGGCGCAGATACAAACGAGGCAGCCGCCC[T/C]TCGCCGGCGAGGCGATGGATTCCGACTACGGCGTGCCGCGCGAGCTCTCGGAGGTGCAGA
Contig33565_116	GCCCCCGGGTTCTAGTGAAATGTTTTGCTTTCCCTGCTTGAGACCAATAACATGGCCTTC[T/C]TCCATTATCTTGTCCCACTCGAATCTCTCAGACAACCCATTCAGTATGCCACTGATCTGA
Contig33568_409	GCAGATGAAAGAGGATGCAGCTAAGAAGCTAGAGAGGCTGGAGGAGGAGAAGGAATCCAT[A/C]CTTGCCCAGATGGCTGAACTGAAGAAGATCCTGTATGGGAAGTTTAAGGATGCCATCAAC
Contig33568_470	CTTGCCCAGATGGCTGAACTGAAGAAGATCCTGTATGGGAAGTTTAAGGATGCCATCAAC[T/C]TGGAGGAAGATTGAAGTTGAGTACTACTGGAGCTGTCTTCGAGTGTTGAATCATATGACA
Contig33568_550	AGTACTACTGGAGCTGTCTTCGAGTGTTGAATCATATGACACCTCTGTTCTGGTTCAGGT[T/G]CTTTGTTTGTCCCGATACATTTCCTTACAGTGTGCTGGCTAATGTAACACATATGGGAGT
Contig33592_128	AACTTGAAGACTTGAAATTGCAACACCAACCATCATTTGCCCCTTTCGGTAAAGAGCAGG[A/G]CGTGGTGAAAGTATTTGACAGTGAAACTGGTATAACACAGCGCCGCCTTTCCAATGGAAT
Contig33592_699	ATCTCCACATTCATTGCAAAAGCTGACTCTTCAGTCAGTTAAAGAAGCCGTCATGAACCA[A/G]TTCGTGGGTAGCAACATGGAGGTCAGCGTAGTTGGTGATTTCACAGAAGAAGAGGTAGAA
Contig33593_200	GTTAGTAGCGGCCCACGCGTCACTCGACCGCGCCGCCGTGCTCCTCGACGCCGCCGTCGG[A/G]ACCGGGTACTCGCAGGCAAGCTACTACACGTCGCTGGGGCTCTTCGTGCTGTCAGTGCCT
Contig33595_554	TGCTGCCCAGGTTCTCCTCCACGTACTCGTACGGCAGCGACTTGAGGTTGAGCGCCACCC[T/G]CACCCTGATCACGTACGGGCTCGTCCACACGCCCAGCACCTTCAGCTCGTCGCCTCCTGC
Contig33598_504	ATCTTCAGCTATAGCTACCTTGATAAGAACACGGTCACTAAGAGGCTTCATGTCTTTCGC[A/G]TCATCTGTCTCCAGAATACCAATGATATCGTCCTCTCTTAGAATCAGATGGTTGGCATCA
Contig33598_558	TTTCGCGTCATCTGTCTCCAGAATACCAATGATATCGTCCTCTCTTAGAATCAGATGGTT[A/G]GCATCATTCAACTCCACCTCTGTTCCAGCATACCTTGAATATACAACCTGAGCACCAACC
Contig33598_617	TGGCATCATTCAACTCCACCTCTGTTCCAGCATACCTTGAATATACAACCTGAGCACCAA[T/C]CTTGATGCCGACTTCCACTTTGTTATCCCCAAAGATTCTTCCCTCTCCAATAGCAACTAC
Contig33612_656	GTTGATGCCTTTTTCCTTATACATTTCGGAAACCACATGAGCTGATAATCATGTGCCCAT[A/T]TAACATCACTTGACTTGTTGTGCTGGTATACAACATCGGCGAATATCTGGTTTGCTCGTT
Contig33632_196	TATTTCTAATGGAACTGGCCGCACTGCTGGAGGGAAGTTGAAAAGACCATGAGAGGTGGC[A/G]CCGATCCATTCTCCAAGATCTTTAGCATTTCCAAGTGATGCTGAAAGCGCCACAATCCGA
Contig33632_256	ACCGATCCATTCTCCAAGATCTTTAGCATTTCCAAGTGATGCTGAAAGCGCCACAATCCG[A/G]ATGTTACTGCCAATATGGCTTGAAATACGCCTCATCCGAGAAACAACGACTTCCAGGACA
Contig33659_857	AACCTGCCGCCGCCCGGCAGGGCGAGCTGGGATTTGGGCGGATTGGGCGGCGATCTGCAG[C/G]ACGGCGTGGGGAGCTTGGGGAGGAGGAAGGCCATGGCTTTACTACTGCTCTCGATTTTGT
Contig33661_242	CTCCTGGTAGAGCGCCTCCGGGTCATCTTGACGAAGAAAGAGAAAAAAAAACCTTTGCCC[A/G]CCGAAACACCAACGCGCCGAGGCCGAGGAGAAAAGTGTCATCAATGGTGGTGCTGCGAGA
Contig33677_1214	ACTCACATGGATAGCCCTTTTTGACCAGTCAAATTCATCCCATTCAGTAGTCCGGCCATC[A/G]TAGTGGAACAACATAATTGTGAAGTTCTCCGAGAACTTTTTGACTGCTGCATCAATATTT
Contig33677_1324	CATCAATATTTGCCTTTTGCCCAATTCCAACTGTAAATGTAACAAGGTACCTTGGCTGGA[T/C]AGTAAGATCCTCACTAGGTTCACCCCATAATCTCCGTGGATAAAGGTCTGTTTCAGAGAC
Contig33677_1394	CTCACTAGGTTCACCCCATAATCTCCGTGGATAAAGGTCTGTTTCAGAGACAACAATGCC[T/C]GGTGGAAGCCTTTCAGCACCTTTTGGGTTTGAGGTAACGTAAATCTTTGGAATTTCATCA
Contig33681_150	AAGACGCATCTCCACCTCCTACCAAGAACAAACGCAAGGGAGATAAGACCACAGCAGCAA[A/T]ACCCTCCTCCCTACCTGCACCAAAAACCAGAACCAAGAAGTGAACGGGGGAACTCCAGGT
Contig33681_210	AACCCTCCTCCCTACCTGCACCAAAAACCAGAACCAAGAAGTGAACGGGGGAACTCCAGG[T/C]GAACGAAGACGACGGTCTCTCCTTGTTACATCAGGAGGACGAAGAGCAGCTCCTGACGCA
Contig33725_146	CGTGGGCCGGCGGTGGCTGGGCCTCGGGGCGGTGGTGGTGGTGTACGCGCTGCGCGCGTG[C/G]TTCGTCGGCGGCTACTACATCGTGACCTATGCGCTCGGTATCTACCTCCTCAACCTCCTC
Contig33737_655	CACCAGCACCACCGCGATCGAGTAGCTCCGCGACAGCTGCTTGTCCGTCCCGAACTTCAC[T/C]CCCAGTATCACCGCCACGATCACCTGGCACACGATCATCTGGATGCCGCCGCTGATGAGG
Contig33765_443	ATGGAGAATGTGGAAAGATTGCTTCACGGGTAAATTAATGTCCAGAGCAATGACCTTTCC[A/G]GAATCAGGTAGTAGATCATAGCCAGTATGCGCGTTCAGATACTCAGCAACACGACACCTA
Contig33799_261	CACTCCGAGCACCGGAGCCCGCGTGTCAGGGAAGCATCTTGCCCCAGGCAGCTCTGTCAC[A/G]GTGCCGTCCTTCGTCACGGCGACCGGGTAGGTGAGGAGGTGCCCGGGGAGGTCGTCGTTC
Contig33815_351	TGCCTATCAGCGGTGACTAATGTGTCTAAGATGTACTGTTACCATGAGAATCTGTGTCTC[C/G]TTGCCAGTTGCTGGAGTGCATTAAGTGTTTTGTGTCTGCATTTTTATTCTGGTGACTCAG
Contig33824_150	GTCCAGACGCCATTGACGTACAAGAGGTGGGCGACTTGAGAAATTGGAGATTCGCATGGT[C/G]ATGAAGGTGAATCTGGGGACGATGGAGCTGGAGATCCTGGGCATGAACTTCGGCTGCGTC
Contig33877_1228	AGTGATTGTGAACTTTGGTGGTGACTCCCAGTTGAACATGGGTTTCTGGGGGAAGACTGC[A/G]CTCGATCGGGTTACTGAGGCAGTTCGGCAGAACCCATTCTCAGTAATTGTTCTCGAAGGC
Contig33910_142	ATAGACGAGGAGGAGGTCGCGGCTCTCCTTGGAGGTGCAGCCGTAGAACATGACCAGGTT[C/G]GGGTGCCGCAGCCGCGCCAGGATGGCCGCCTCGTTCACGAACTGCTCCACCCGCCGGTAG
Contig34019_696	GAACATTCCACATCATCGCTCAGTTTATCTAGTGTACAATTTCTCCCCATAATACATATT[T/C]TACGAATTTCATGAGGATCTTCTAGGAGATCAATGAGCATTTGCTTGAGATCACCTGCTC
Contig34028_525	GCAATGGCTGGAAGATAAGGTTTACTCCATCAGAGAAGCTGCTGCGAACAACTTGAAGCG[C/G]TTAGCAGAGGAGTTTGGTCCAGAGTGGGCAATGCAACATATAATCCCTCAGGTATTGGAG
Contig34051_275	GGGGACCAAGTGCGTGTCGGAGGAGATCCAGGCGAACGTGGTGGTGCTCGCCGACTACTC[C/G]CTCATGTACGAGTCTCGCCCCACCTCCCACCCTACCCTCGCCATCAAGGTTACTTCACCA
Contig34103_354	ATACTCTGAAGGGGATATAGGTTTAGGACCCCCGAACCAATCGATCAGGAATATGTTTTC[A/G]ATTTCCAATTTATAGATCCCAAAGTTGTGGTTCTTTGGCCAACCCTCCATTTCAGGATGT
Contig34133_577	ATCAAGGGGCCAATTACCAATGATGGGCAAATAGTTACAATATCCAACCCAGTTTTTGCT[C/G]CATAAGCAAAAGCCTCACGCTCTGCAAGTGTTTTGGAAAGGTAATACCAATCCTCACTCT
Contig34133_780	AATTGAGGACACCATAACAACTCGCTTAACTTTTGCCTCGTAGCAAGCCTTCAACACATT[T/C]AGTGTGCCTGTTACAGCGGGAGCTATGACTTCTGCCTCAGGGTTGGTTGATCGGCCCGAA
Contig34133_838	TTTAGTGTGCCTGTTACAGCGGGAGCTATGACTTCTGCCTCAGGGTTGGTTGATCGGCCC[A/G]AAGGGACAGGGCTAGCAACATGGAAGACTCCCTCACAGCCAGCAACCGCTGATGCAACGC
Contig34134_481	CCACCGCTCCCTGCTGAGCATGTCCAGCAGCTCAAGTCCCTGGGACTCCTATAGCCCATG[A/C]CATCGAGTTGATGGCTGTTGACGATGACCTAAGTTCAGGACCAGCGGGGCGCAACACTGC
Contig34138_129	AGCAACTCAGTGGATTAGTGTTTACAGTGCCCGGCGGCCTATGAAGCAGAGGTACCACTA[T/C]AATGTTGCAGATGATAGATTAGTACAGCATATTCTGAAGGGAAATGAAGATGGATTGTTT
Contig34149_1405	AGTTTTGATACAGATAGTCTACAATATGCTAGGTACAGTGGGTAGTGCAAGCCAAATTGT[A/G]CATATATATATGCAGCCAATGCATGATGGCATCAATGTATGTAGTGTATCCGTAGTATAC
Contig34149_532	GCTGGCCATGTGGGAGAAGCTAGGCGCCGTGGTGAGGCTCAGCTACGGCATTGGGATCTA[T/C]GCGGGCATGGCGCTGGCGGGGCGTGCCATCTGCGACCTGGCCGGGATCGATGCCACCGGC
Contig34153_1546	AAGCAACTTATCAACCACTACAACATAACCTGTTACTTCGACTGGGCTTATAACCTGCCA[A/G]CTTCCAAGGTGTGCGACATTCCTGAGAACAGGGTCAAATCGGTTCAGAAGAGCAGACAAA
Contig34153_649	TATCTCAGAAGAATCTCCAGATGACGGGTTCGTAGTATGAATGACGAAGGCATAGTCTGC[A/G]TTGACAATTTCTTGTACAAGAACAGCCATGGAAAGGTAGTCATGATCGAGCTTCACCTTG
Contig34153_790	TTCGTTCCATTTTGATGCCCAGACCTTTTTAATTGCCATCCATGCTTGCTCCCAGCGCTG[A/G]TCACTTTCATCCCCAGGCCAGGGCATTCCAGAACTTAGCATCTTCTCCTTCAGCTCTGTA
Contig34175_82	TTGTTATTATTTCATCCTTGACATAAGCGGGGCAGTAATATTTTACACAAAATGGGGGCA[A/T]GTCGTCGAAGGAGAGCAGGGAGGATCTCGCTACGGATCCTCGCCCATGCATGATTCCTCT
Contig34208_1043	TTTTGATGAACCGGTCATGCTTCTCGGATTTGTACTTCTTGGACGATCTCTTGAGGAAAG[T/C]GCTAGGCTTAAGGCATCTAGCGATATGAATGAGCTCATTTCACTCTTATCTCCCCAATCA
Contig34265_1454	ATGGTTTTCGTATGAGTTCTGTTGCTGCTGGAAAGTTCCAGGTCAGTCTAGAGCGACACT[T/G]TGTGAATATGAGGCTTGCTGTGTAGCTGGTTTGGAATGTACTATATAGTCCCTTTCTCTT
Contig34284_656	TCCAGCGGGTCGCTGTGCTTGCCTATGAAGAACGGAAGGATGATGAAGCCGAGTTTGTTG[T/C]CCCATTTCACATCGCTTCCCTTGCCGGATTCTATCATGTTAACGCATGCGTGTAGGCTTG
Contig34284_898	AACTGTGCATTTCATGGCGTTCTTGACGAACTTGACGTCGTCGAGGCTAAGGCTCCGATG[A/C]ACGATGCGCTTGCGCTGCGACTCAGCATGGTTCACCCGCTTGAACAGCGTGTGCGGGTCT
Contig34322_652	GAACTGCGCCTCCCTGAACCCAGCCACGGTCTCGATGACATCCATCAAATTCCCCACAGC[A/G]GCACCGTCGAACATCTTGGACCCATGCCCTGGAGCGCCCGTAGCCTTGACGATCAGCTTC
Contig34365_669	CATTGAGCAGTGCAATAAGACACTACAAGGTCTTGGATACATTGAGTTTACTTATGAGGA[T/C]TTCTTCGCTATGTTCATTGAGCAGCTGCAAAATGTTCTGCAGGGACACGATTGTTCTATG
Contig34397_365	CTTCTCCGACGAGAAGAAGAACATGAAGAAGAGCCGGGTCTCGGCCGCCGACGCGGAGGA[C/G]GAGGAGGAGGAGGAGCGCAATAAGGGCCAGGACGCGGCGTCCATCAAGAAGGAGGACTTC
Contig34411_164	GAGGTGCGGGAGCAAGAGGGGCAACGGCGGATGCAGCCGGACAGTCTCCTTTAAGACAGC[T/C]TTTAGGTAGGGCATGCGGCCCAAATCGTCCTCCGTGACCATCTGCTGGTCCTTGGGCGTG
Contig34412_957	TATTGAGAGGGGAAATGCAGCAAGGAGCACAGGGTCAACAGGGGCCAATGAAGAATCATC[A/G]AGGTCGCACGCTATTCTGCAACTGGCTGTTAAGAAGCATATTATAGTAACTGATACCAGG
Contig34427_142	TAAGAGACCTATATTAAATAAATAAGACATGACCGTCTCGCTGAAACGATCGACATACCG[A/C]TTGTCCACGGACGGAAGGAAACCAAGCACGGATGAAGATTCTACTTCATCAGCTCGACGA
Contig34427_681	AATGGCGTGGATGGCCGCGCCGAGGCCGCCGCCGACGTCGACGAGCGTACGCACGGCGTC[A/G]TCGAAGCCCGTGTAGAACTCGAGGAGCTTCCCGATGACGATGGTGGAGTAGCTCTTCATC
Contig34464_527	TGTTGTCAAAGGTTGGGCCGGTATCCATGCAATCCCCAGGACAATTTGGTTGGACAGCGA[T/C]GGCAAACAATTGCTGCAATGGCCAATTGATGAGATTGAGTCCCTCCGAAGAAATGAAATC
Contig34479_537	TGTAACGGCAGTGGATCCTCAGCTTGAGGTGGTTAATAAGAACCTAGGTGCATACTATGA[T/C]GCATGGGACAGATTCATTGAATCATGGATTGTCATAAAAATTAAGGAACCTAACTGTGTA
Contig34479_663	ATGGAGACTGCAGGCAGAGGTAGCTATGAGAGCTGATGGTAAAGCAGGGATGTCTGACGA[A/G]GAGGTTATGGATTTTGTATCACGCTACCTACCAGCATACCATGCGTATTTGCCCACGCTA
Contig34484_511	CGAGCGCAGTGAGTCTGCAAATGAAGACATCTTGATCTTCTACTTCCAGCTGGATCTACA[A/G]ACCCGGATACAGTATGCATTGAATATAGAGCAATTTGATGCGGCAAAGCAGTTGAGGGAG
Contig34485_207	GCTCAACCGTTGTTCTTTGACCTCCATGGGCAGCAGATCATCAATCTCTTTCTCTATGTC[A/G]AAGACTGTCTCGTCAACTGGTGCATCGATGTTACCCATGCTTGATGCTAACTGGACAGTT
Contig34495_417	TCTCGCTGAGACTGTTAATATGTGGGAGAGGAGGGCACCATTAACTCCTTCCCATTGTGC[A/G]CGTCTTGTGCTCGGAGGGGGCAGGAGCACGAGTGGCGTAAATCGAATCATCGTGCAGCCA
Contig34497_620	ATCAGTGCCCTCACACGCGATTAGGTTGACAATATCCCTCGCAACACAGTGCTGCTCTGC[A/G]CTCATCCTTCTCTTATCACCCCTCGGAAGAGCAACATCTATTGACTCAAACATTGCCGTA
Contig34497_956	CTCAAGGTAAACCTCATGGCTAGCGGCTGGAATAGCATTGAACTCAAAGGGAAGACCACA[T/C]GCTTGAGAAACATTATACAATCTAGCCCCAACTATATCCAGTCCACCACCTCGGGCATAA
Contig34514_326	CAATAGAAACGCACCACTGATAGGGTTTATCCATGTGGAATATCTTCTGAATGACAATAA[A/G]CTCTGCAATGCTCCAGCAAAAGAAGCTGCGATGAGAAGAGGTGCAACATATCCAGTAGTA
Contig34514_377	TGACAATAAGCTCTGCAATGCTCCAGCAAAAGAAGCTGCGATGAGAAGAGGTGCAACATA[T/C]CCAGTAGTATATGTCAACAACAAACTTCCCCCAACAATTGGATCCCTTGAAGTGGCGACA
Contig34514_584	GGAAGGCAAGTTAGCTGCAGCAGCTCGAGGGTCAAAATCGCTGAAAAATGAGGGAAGTTG[T/C]AACTCAACTACCTCCAGAAGGCTCAATCCCATGATGATTCCTAACCCAGAAGCAGCCACT
Contig34527_1036	CATTATACGCTCATTACCTGATGATGATGCATTACTCGGTACGTACATAATTGTATGTTG[T/C]GGTAGTAAGCAGCTGTACTGTAATTTGTAGGGCATGCGAATGCCACTTCAGTAATGGAAC
Contig34529_390	CTATGTATAGAAGGGTGGGGGAGGATATGCCACGATCTGCAAGGGGTCACCTTGCTGGTG[A/C]TCAGCAGCAGACGCCGGTGAGAACTACGAGGAGTAAGAGGATGGAAAGAAAAAGATGGAG
Contig34636_311	GAACTTCTCCTTGATGGCCGCCTTGACCCCGCTCCCGATGGACTCCGGGCCATCGTATTT[A/T]ACCATGCAGTCCTCGCCGTCCACGGCGAGCACCTCCACGCTCCCGCCGTAGTTCGCGATC
Contig34675_628	ACGAGAATCTTTCGCTGGAGCTCGAGAAGATGTTCACCTGCTTCATCACTGGCAAAAGCA[A/G]TTCCTGCAAAACGTCGACAAGAGACATCCTTACTGATGGTTCTAGGGCTGATGCTCTTCA
Contig34729_207	TGGCGAGCTCCGGTTCCGTGAAGACGACGTCGAGGTAGAGGAAGCAGGGGCGAGCTCGTT[T/C]CCGCGGTCAGGTGACCTCGGTGACGTTCATGGCGGCGACAGAGAGAGGTAGACGGCGGCG
Contig34904_471	CAAGTGCAACAGCTGCTACTGGGAGGTCAGCAAGGACCTCCACGACGCCGGCGCCTGGGA[A/G]GACTGCATCGACGACTACCCGCCGGAGACCATGGTCAATCCATACACCGAGAAGTTCGGA
Contig34931_660	ACTCTCCACTGCCTCGTCAGATCTGTCAACCAACTGGTCATGCTCCTCCCTTGTTCTCGC[A/G]TGGTAGTCACTGACAAACTTATTGGAGTAGGCACCACTAGCTGGCACCTTGTTCTTGGCT
Contig34961_193	CTTCACCTTTGTCCAAAACTTCATTTTGTTCATCTTTGCCTTCATGCGACTCATACGACA[T/C]GGAGATTTCCTTCAGATTTTCTTGCTTTGTCCTATAAGACATGACTTCATTTGGTCTTTT
Contig34965_1110	CAGAAGCCCTTTTAATTGCTCAATGTCTGGAACCTCTTCTTTAGTCAGCCCAACATACTT[T/C]AGAACAGCACCAGTCTTCTGGGAAACAAATTGCCAAGGAACAATCGCGCTATGATGCTCC
Contig34965_1344	AGCCGCATTCACGAAATTTGCAACCTTTATTCTTGCAGCCTCATATGCACCAGTAGCCTT[T/C]GCGCTGAGAGCATGAATGCCACGATGAACATTCGAATTATAAAATCGGTAATAGTCATCT
Contig34965_397	AAGACATCCACCTCCTCCTTTGTGTTGTAGAAGTGAAGACTGGCACGGGCACTTGCGGTG[A/G]TACCGAGGGTTCGATGCAAAATCTGTGCGCAATGATGCCCTGACCGAATTGCCACGCCAT
Contig34965_538	GCAATATCTGTTGGATGAACATTCTCAACATTGAAAGAACATAAAGGAGCACGGTGATCA[T/C]TTTGGGAAGGAGCTGGACCATAGACCCGAACCTTTGGAACGGAAAGAAGGCTCTCATAAA
Contig34965_753	AATGGCAGGAGTTCCAGCCTCAAATCTAGAAGGTGGCTCAGCATATGTAGATTTGTCTTC[A/G]AACACATCTGCAATCATTTCACCACCACCTAAGAAAGGCTCCATAGATGACAAGATCTCG
Contig34998_141	TCTATTGATTTCCACTGGACAAACTAAAACTAGAATTACACAAACCGTTTACTGCCAAAA[A/T]TAACAAAAATCATCAGCACTTGGGGCTTACATTATTGACAAAAGTATTGAGTTCTGATGT
Contig35012_318	CAGGTCCGACAAACCTTTGGACCAAAAGACACTGCGTCGTCTTGCTCAAAATCGCGAGGC[A/G]GCAAGGAAAAGTCGGCTGAGGAAAAAGTCATATGTGCAACAGCTTGAAAGCAGTAAGCTG
Contig35012_918	ATTGCAGCAATCCTTGGCAGATACTTTGGCTGGATCGCTCGGTTCCTCTGGTTCTTCAGG[A/G]AACGTGGCAAACTACATGGGTCAGATGGCTATGGCCATGGGCAAGCTTGGAACACTTGAG
Contig35084_1948	TAGCAGCTCTATCATCTGCATTTAATCCATCTTCGCAGCAGAAGCAGGCTAATGATCGGC[C/G]TGCAAGCTCGGGTGATTCTGGACCCACACAGCGTGCCTCAGCGTTAGCTGCCTTATCCAA
Contig35084_2381	TGCTGTAGTAGAAGAGGTGCCATCCGAGGGAGATGGAGCAGAGCCTGCGACAGCACAGGA[A/G]CAAACGACCGAGCATGTTGGTGAAGCAACATTTAGCTACGACCGCTTGATATCTAAATCT
Contig35084_599	TCAGAAAAGGCCAAAGACAACAAGAGTGACTCAAGTGATTCAAGGTTATGAGAGTCATGC[A/G]TTCAAGTCGAAATTTGAATCATGGCCAGCTGGCAATGTAGCAGCGAGCACAGGTGCTGAG
Contig35084_656	TGCATTCAAGTCGAAATTTGAATCATGGCCAGCTGGCAATGTAGCAGCGAGCACAGGTGC[A/T]GAGGATGGGCGGGGAAAAGTTGCAGCTTTACTGAAGCAACAAGGTGTGGATGTAAAGGGA
Contig35089_362	AGCTCTTCGCCGCCCAGCTCGAGGCAATCTGGACCGCCGCCGACCACCAAGACTAGCACC[A/T]TCTTACCTACCGCTACAGGGAACGATCATCCACAACAGTGCATAGAAGAGGTGGGAGGAG
Contig35111_1092	CTCCATCGCGCAGCAGTACGCGGGCAACGGCGGCGCCTTCTCCGCCGACTTCGTCACCGC[A/C]ATGATCAAGATGGGCAACATCAGCCCGCTCACGGGGTCCAGCGGCGAGATCCGCAACAAC
Contig35134_123	AAATCGGAGTAGCAAGGTAATAACTGGTAAATGAATTAATATGTGTGTGGTAAAACTGAA[T/C]CTATACTGTCCCTCTTCTCAGTCTCAGTAGGATCCGGCGAAGTCGACGGGGTACACCGCG
Contig35148_379	TAAGAAAGAAAAGATCAATGATGATGACGACAACGACAACAACGACGATGATGATGACGA[T/C]GATGATGACGACAACGACGATGACGACGGAGGAACTGACACTGACCTGATCGGTTCTGAG
Contig35270_369	ATGGCCAACAAACACAAGGAAGACTGAGAGGAAGCCGAGGTACTTCAGAGTTGTGAAAAG[A/G]TCCAGCTTAACCCAGAAGAGAACATAGAGCAGCAGAACTGCTCCAATTCCAGCATGGAAA
Contig35270_621	AGGCGGCCTCTTCTCTGGTACACGGAAAATGTGTGATATCTCCTTCTGTGGCGCAAACTT[T/C]GCCAACGGATCAACAGCTTGTGCAGGAGGACGTGGGGCCTTTTCTGAGGGCTCCGGCAAG
Contig35327_139	AATGTTACCAGCGTATGATATTATTACTATTGTGTTACAGATGCTCTATGCTACTTTGCC[A/G]TTGCTCAGTAACTTATCATCGATCCTATGGTCACTCTATCTTCTGCAATGACCTGAAGAA
Contig35358_525	CACGGTTTCACAAGATTCTCACCTGTATTTCGTATTAAGCATGGTCTCCTTGGTTGCCAT[T/C]GTGGCGTATGTGATCGCCTTCTCCTTCGGTATGGGAGCAATTCCATGGGTCATAATGTCT
Contig35358_654	CCCGGTTAGCATCAAGAGTCTCGCGGGAAGTTTCGCGACACTGGCCAACTGGCTGACTTC[T/C]TTTGGGATAACGATGACGGCGAACCTTCTGCTCAGTTGGAGTGCTGGAGGTACCTTCGTG
Contig35358_735	GAACCTTCTGCTCAGTTGGAGTGCTGGAGGTACCTTCGTGTCGTACATGCTTGTGACCGC[C/G]TTCACCCTCGTGTTCGTCATCCTCTGGGTGCCGGAGACCAAGGGAAGAACTCTCGAGGAG
Contig35441_275	CATCTCCCGCGCGCTCGCGCAGATGAGCAACGCCACGGTGATCGACGAGAAGGTGCTCGG[C/G]GAGTGCCTCAACGAGATCTCGCGCGCGCTCCTGCAGTCCGACGTCCAGTTCAAGATGGTC
Contig35445_1071	AATGTTCGAAGATATCATATATCTTATAAAAGCCTTCATGTTGTTGTAAATAGACCTTCC[T/C]TCACCAACAGCTGAGACTATTGTACTGAAGTTATCATCTGCAAGCACCATATCTGAAGCT
Contig35445_1164	ATCATCTGCAAGCACCATATCTGAAGCTTCTTTTGCAACCTCAGTCCCTGTGATGCCCAT[T/C]GCAATTCCAATATCAGCTAATTTCAGAGCCGGTGCATCATTCACACCATCACCGGTCATT
Contig35445_2346	CGTCTCGACGCTGGGTAGCTTCCTGACAAGCGCGTTCTTCTGAGCCATCTTCCTCGTGCC[T/C]AGCGCCAAGCAGGTGGTGATGACCGCAGGCAGGCCCTCGGGGATGGCGGCAACAGCGAGC
Contig35446_271	GAAGCGGTTCATGAATGACAACGGTGATATTGACGAAGAAGGGCAGGAGTTCAAGATTAT[T/C]GTCAACAACGGGATCAAAATTGGTGCATCCCTCTCAGTTGCTGAATACATTTGGTACTTG
Contig35448_313	GGCAGCAGAAGGTCTGGGAGAGTTAATTGATGTTACAAGCGAGAAAACTCTTAAGGAAGT[C/G]GTTGTGCCAATAACAGGGCCCCTTATACGAATTCTCGGAGACCGGTTTCCATGGCAAGTT
Contig35450_741	TGTCGCTCTGACATCGTCGAAAAACCCTCCATCCTGGGGCCCACAGCAGAACCAAGGCAT[T/C]GCCATGGGCCAACCCGTGATCCCGCCGCAGAGCAGCGAACCAGTGTTCGTACACGAGGAC
Contig35451_1196	TGGAGTAGCAAGAGCTGCTGTTTTCCTCCAAATGTCATAGCCACCTCCATTGTCCATTCC[A/G]TAGAAACGTCTGATCTCTGGAACCTGCCAAAGGGGTATACCCATTCCAACTGCAACTTGA
Contig35451_2153	TTCAACAAACTGATCAGCAATTCTAATATGCTCTGCATTTATTCTCATGTCTTCCGGAGT[T/C]GCCATAGCTATCAACTGAATCGCCTTCTCTGACCCAAATGTATCATTAGCCCATATCCGG
Contig35451_218	CGCTATAAGATCACCAGCCTGCATCGCCTGGCCCTCAGACAACAAAACATTAATGACACC[A/G]GCAGCAGGTGACAAGAGGGGCATGCACATCTTCATAACCTCAACTTCCGCATATGGTACA
Contig35451_2414	TATCCCATTCATTTGGTAGGAGCCCATGTGGTCTCCAGACCCATGTGAAATGTCCACTTC[C/G]GGAACTGATGTGCCTTCCTTTGGGAGGTCGATGATGCCAGCGAGACCTTGGCGAATAGAC
Contig35454_512	TATCATCGCCTGGCTCCTTACTGTGCCGTCACTATCTGATGCGGTGCTTATGCCTGATGA[T/C]GAGTAGTCATTCGTCATGCTACTTGCAGCAGTGGCTGATGATGCCACAATGCCACTGAAG
Contig35456_317	AGCTCCCACTCCGGATCTCTTTCAGCGCCCGGAGCGCGGCCACCGTGCTCCTCATGTACA[T/G]GCCCCTCATGTCCTCGATCTCGTCCAGCTCCAGGACTCCACCGCTATTGGCCAAAGAAGA
Contig35457_1002	GGACCGGCCTATGATCGATAACCAATGCATTGATCCCCTTAAATCCTGATGATTTGGCAA[T/C]GTTTGCATTGGAGCGTGACCTCGCAAGCACAGCAGTGAAGGAGAAAGTAGAACCAACATT
Contig35457_1819	CATGAGCATTTGGAGCATTCCTAAAACACCATTCATTGGAGTTCTGATCTCGTGCGAAAC[T/C]GTAGCCAAGAACTGCGACTTGGCAACATCTGCATCTTCCGCGCGCTTCTTGAGCTCGATC
Contig35461_1003	TGGGCTGGTCATGTTCTCGAGCATAGTGGACATTGCAGGATCCTGCATAAGAGTATTCCC[A/C]AGACGCTCTGCCATTGACATAAACTGAGGATTCTGCATAACTTGCGTCATGGTTTCCATG
Contig35461_1213	GTCGCTTGCAATTTGCTCAGCCATCTCCCTTATAGATGGATCGTTGAGCAAGCTGCTCAT[A/G]TTGGAAAAATCAAAAGGACTGGGAAGGCCTGCATTAGCTGTCGGCGAAGACCCTTTCTG
Contig35461_475	CAGATTTTGGAGCGTGACAGCAGCACCATGCTTCAAGAGAAGATCCACGCATTCCTTCCG[A/G]CCATACCCAGCAGCATAGTGCAGCGGGGTGTTCTTGTTCTTATCCAATGCGTCTGCTGCA
Contig35465_199	GCGTCGGTGGCTCCTTGGCAAACTCCTCGTCAGCTGGGAACTGCAGGTCGTAGCTATGTT[C/G]AGGCGATGGAGGCGCGTCGAACTCCGCCACACTGTCAAGACTCTCTGGAACATACTCATG
Contig35465_353	GTCAGTCACATGAGGTTGTTCAGAGACATATCTTGGCTCCCCGTCGACAATGATCCTGTA[A/G]TGATATATTCCAGATGGCAGAACCAACAATACAGCGTGATCTTTCCCAGACCTCTCTAAC
Contig35467_641	CCCTGGCGAACCTGGACCAAAAGGACCCCCTGGCCCACCTGGACCCGATGGACAACCTGG[T/C]GCTCCCGGACAACCTGGTGCCCCTGCTCAATCCGAAGGAGTTCAACCTGGCCCAGCTGGA
Contig35470_678	GTAAACACCAAGCCTTTGTGCCACCATGGAGAAGTGGTCAAACAGCTTCTCATCTTGCCC[A/G]TCAAACATCAGGTGGGCAGGCATTGCGATCTTCTTCCTCATCATGTCAGCTAGAGCAAGC
Contig35471_1034	GCAAGGTGGAAGTATACTGGCGTTAGAGACACTAAAGCGTGTCGTTGGCGCTGGTAATCG[T/C]GCCAGAGATGCGCTTGTTGCACAGGGGTTAAAGGTTGGTCTTGTTGATGTGCTCCTTGGC
Contig35472_1220	GCCGAACGAGAGGCCGTCGGCCACCGCCACGCCGGTTGTGTCCACCTTCATGGCGGCCGC[C/G]GGGTGGTAGTGCATGGTGCCGCAGATCATGGCCACCAGGATGATGGCTGCAGCTCTGGTG
Contig35472_1271	GGCGGCCGCCGGGTGGTAGTGCATGGTGCCGCAGATCATGGCCACCAGGATGATGGCTGC[A/C]GCTCTGGTGGAAGCCATGGCCGTCGTCGATCTCTAGCTAGCTAAGAGTAAGCTAGGGTGT
Contig35472_173	TAGTCACTCGTCTTATTAACTAGACTAGACAGCACACTTACACAGAAAGCATCAACTAAA[T/C]CACCGCGCGTCCACTGACGATTGAACAACACCACATCCTTGTTCTATCTCTTACATCTCG
Contig35472_243	TCCACTGACGATTGAACAACACCACATCCTTGTTCTATCTCTTACATCTCGGCGGTGAGG[T/C]CTTCGTTGTTGCCGGCGGCGGTCTCGATGCCGACGCGCTTGTTGGGGACGGCGCAGTTGT
Contig35475_1149	GCCATTTATCACATAGAAATCTCCCTGCCTGGATATTGCACATTCTATGTTTGTTGCATC[T/C]GAAGATGCAACTTGTGGTTCTGTCATTGCAAATCCCGAACGAATTTTCCCTTCCAATAAA
Contig35475_708	TTGTTCCAGTTCTATCCGACACTTTGCAAGGTCTGATTGAAAGGACCCATGTTGTGCAAT[T/C]CTCTTTCCAAATGCCGTCCTACTTAAGGCCCTCTCAACCATCATATCCATGCCACGTTCT
Contig35475_771	CTTTCCAAATGCCGTCCTACTTAAGGCCCTCTCAACCATCATATCCATGCCACGTTCTGC[T/C]GCTCCTATTAGTCTCATGCAATGATGTAATCTTCCAGGACCTAGTCTTCCTTGAGCAATC
Contig35476_628	AGCCAGTCTGGAGGGTTCGTCGAGGTGGAGCAGCTACATCGACGCATTGCCCAGGCAGCC[T/G]TACTCGCTTCTGTACTGGACTCGTACAGAGATAGATGCATACCTTGTGGCTTGTCCGATC
Contig35479_1050	ACAAGGGATGCTAACAACAGTCCTCCACTTTGCGAAACGTGCCCCCTGCTTGTAGTACTC[A/G]GCACACCTTGAAGCCAAACCATCAAGACCTTGGCACCAGGATTCATTGTTGGACCCAGGC
Contig35479_1104	GTACTCAGCACACCTTGAAGCCAAACCATCAAGACCTTGGCACCAGGATTCATTGTTGGA[T/C]CCAGGCAATGGAACCAAACCCTTGTCAACCTTGATACCAGGCATGATATTCTGGTCCTTC
Contig35479_270	AGGGTTTGTTCTCACAAATAAAACTTCAGACAATTCTAATGTTTCTGCACTGCTAATAGA[A/G]CTAACAGCCGTTGGCACCAACATGCTGGTGATTATTCACACCATTGAAACAAAACCATGA
Contig35479_343	GGCACCAACATGCTGGTGATTATTCACACCATTGAAACAAAACCATGATGCAAAATGACG[T/C]GCATCTTCTCGTTATAAATCCTGCCGTCTCATCAGTAAGTGTACCCCTTCTGGAACATCC
Contig35481_623	AATTTCTTCCCTTGTAGGTGTGCCCAGAACCTTGATAATTTCAACGAGCTGATCAACTGC[A/G]CTTTCACCAGGAAAGAGAGGCTGTCCTGATAGAAGTTCAGCTAGAACACATCCAGCAGAC
Contig35481_905	AAGATTTTGTGGCTTTATGTCCCTGTGACACACACCAACAGTCCGATGGATATAGGCCAG[T/C]GCCCTACAAATCTGATAAGTATGTAGCTTCACATAGATGAGTGGCATGCGTTGGTTCATC
Contig35492_115	AAAGAATGCCTCCACACAAAGATACATATTTTGCGCTCACACATGTAACGTGTTATCGCT[A/G]GAACTACACAGTTAGAATTGCCGCTTCGCAGTCGGCAAAAGAATAAGGTTACAACATTTT
Contig35492_597	ATATGAGTTGACAGCCTCAACATTTAAAATAACCTCATGTGTCTTTCCAGCTGGAATAAT[A/G]GTTTCTCGGTACTCATCGCTGTTCCTTGAATCAGCACCTGCATCCTCAGCAGATATGAAA
Contig35495_373	AGAACCAGCGAGCCAACGGCTGTAGAAAGCCAATGCTTCTTGCGGTTTGTATTCAGGAAC[A/G]GTGTGTCCAGCTCCCTTAATTGTAGCAAAAGTGAGACCATGTTCATATCCTTGTGTGTAC
Contig35510_298	CGCATCTGCCAGCTCGTACCTCGCCTTCTCCAGCTGCTCCACCGTCGAATGCAGCGCGGC[C/G]GCGTCAGCCTCCTGCTGGCTCTGCATGCTCTTGAGCTTCCTCCGCAGCTCATCCTCCTCG
Contig35523_276	ACCATCTTGATCAAAATATGGATCGCACTCGTCAGTCACAACACCACTCCGACGGAAGTA[C/G]CGCCATGCACTGATAGGGTATCCTCCATTACAGCCTTGACCACACAGAAAACCACAGCAA
Contig35529_1047	GACATACGTCACCGTGGTAACGGTGCAAGACAACCCGACATTCGGGAGCGATGAAGCAGC[A/G]CCACGTCCGAGCAGCCACGAAGAGGAGGCTTTCCTCTTCGAGCTCTTTGGGTCATTCAAG
Contig35529_889	TCGCTCTTCATGGCCCTGGGGAACATCCTCGGGTATGCCACCGGAGCGTACAGCGGCTGG[T/G]ACAAGATATTTCCCTTCACCATCACCGAGTCATGTGGCGTCAGCTGTGCCAACCTCAAGT
Contig35531_576	ACCTTCCCCCTTCTTCCCGACGACGGTGGAGACGACGGCGCCGAGACGCGGACGAGAAGG[A/G]GGAACAAAAGTCCATAGCAAGGTCGCCGCCGCGCCGACGACCTCGCCAAGACACTTTATT
Contig35535_536	AATACCAACCTGCCAACGATATGCCATATACACTGCTGGCTCATACTGCTCTCCCAGAAA[A/C]CGAGCATGAAGGAGCTGATCCACGAAATCCCCGGTGCGGACCATGGATGATGTACTCTGC
Contig35538_112	AACACAACTTTTTGCACATATACATACTCTCGCAGCCTGGAAGGCAGGTCTGGCTACACC[A/G]AGAAAACTTACTAGAGGAGGAGTACGCAGAGGGTAGGTACCCCCGCTCGACGCGCCATGG
Contig35538_252	ACGTACGGTAGGTAGACATATAGGTTCCTGATCGGATACACTGACGGTTAACTAATTTAT[A/G]CGGAGACGGAGTTGGCCCTGTTCATGCTCTTGAGGAAGGAGCCGCTCTTGGTGATCTCGC
Contig35538_389	GAACCTGATGAGGTTGTACGCCCAAGCTCCGGCGACGGCTCCGGCCATGGGCCCCACCAC[A/G]TAGACCCAGATGGACCTGTACTCGCTCCCGACCAGCGCCGGCCCGATCGTCCTCGCCGGG
Contig35539_890	ATCTACGCAGCGATGCAGATTGGCTCTGCATTTCAGGACTGATGGTCTCTTGAGGTGATT[C/G]TCCGCCGGGACTCTTGCTTGTGGTCTTGATGCAGGTTTTGGCTGATAAAAAGCCTGGGAG
Contig35540_757	ACATACGACGTGGATTTCAAGGAGAGTGATATCAAGTGGGCATCTCGCTGGGACAGTTAT[T/C]TGCTGATGACAGATGATCAAATCCACTGGTTCTCCATTGTGAATTCTCTCATGATCGTTC
Contig35543_1175	AGCAACTATGGAAGAGTTCCCATGAGCAATATTAGCAAAAGGTCCAGCATGCACTAACAC[T/C]GGAGTGCCTTCAAGTGTTTGCATGAGGGTGGGATGAATAGCATCTTTCATTAGGACAGTC
Contig35543_281	CGACAGCACAGCCCACTCCACAGATGGTGCTGGCAAAGCTCATGAGAGACCCATGACTTT[T/C]CCGGTGGCTGTGTCGATGTCGATTTCATAGAAGCTGGGCCTTGTAGGAAGACCGGGCATT
Contig35543_365	TTCATAGAAGCTGGGCCTTGTAGGAAGACCGGGCATTGTGCTCATGGTGCCGACGAGTGG[A/G]TAGATGAAGCCGGCTCCGATGCTGGCCCGCACGTCTCTTATCGGCAGAACAAAGCCAGAG
Contig35543_503	TGGGACATGCGAAAAGGAGTACTGAGTTTTCGCCATGCATATCGGGAGGTTGGAGAAGCC[T/C]TGCTTGGTGTATATCTCGATCTGCTTTTCAGCCTGTTCAGAGTATTCAACACCACTAGCA
Contig35543_641	TGACTCGATCTTCTCCTTTATGCTAGACTCCAAGGGATATAAAAACTTCAGGGGCTCTGC[T/C]TGACTTTCACATGCTCGTTGAACTGCAAGTCCAAGATCAACCGCTCCTTTACCACCGTGT
Contig35544_279	TTCTCCGGGTCTACTAATATCTCCCGAGCAAGGATCATGGATTGAGTCAATCATTGGTGG[T/C]CATTGTCGCTGGTTCCGTATCCGTATGGGTTCTTGCTCGCCCAGTTCCACAGGTCTCTGC
Contig35552_1489	GCATCGTTGTCATCTTCAGAACTCTCGCGCTCTTTAGTTTCACTGCTACCACGAGGCCCA[T/C]AAGAACGGCACCAAACACTCTGACCTTGTCTGAGCATGGAACTGTTGGACTTAAGAGTGG
Contig35552_477	CAAGTTTTGGTTCACGACAAACCTCAGACTGTCACCCTCTTCAAGCTCCCACTGCTTTCT[T/G]AGTTCATCAATGGCTCTTGCTGCAGAGCTAGCTACAGCGTAATTGGAATCTTGAGCCAAT
Contig35552_590	GAGCCAATCTCTGTAATGCACCCATCCCAGCATTCCCTAGAGTCCACATAGATGGAGCTG[T/C]AGCCAATGCGTTAGCCAAAGCTTTCCTGGTATTAACATCTGGAGAGCTTGAACATTCAGC
Contig35553_885	GCCCGTGCTTCAGCAGTTCTACGTGCCCCGCGACGAGTGCTTCAACCACGTCAAGAAGGC[T/C]GACTTCACCTCCTACCTCCTCAAGGCAATCAGCGCCGGCATCCTCCCCCTCGCCAGGGAG
Contig35555_665	CTCAAACATGAGCTCCTCTATCTGAGAGAAGTGCAAATTTGCCGCCGTCATTCTGGCCAA[T/C]AGGCATACATCCCTTGTCACCTCTGGTGTAACTCTGGGATTTCCATCACGGTCACCACCC
Contig35555_821	CGGAAGACGCTCATCAATTCCGATATTCTTAAGAGCTGTGTCCACGCGACGCAAAAACTT[T/C]GGAACACCCTTCCATATTGTTTCGTGGAAGTAACTCATCCCGGCACGCATTTCATCCTGT
Contig35555_890	CTTCCATATTGTTTCGTGGAAGTAACTCATCCCGGCACGCATTTCATCCTGTGGAGTGGG[T/C]TGTGTTCTCCGTATTTCATCAGTTCGAAAAGCAGCTTGAATCTCTCTCTGAAGAGCCTCG
Contig35563_343	GGTGCCGATGAGCGGCGCCGTGCTCAACAGCATCAACACGCGCCTCGACGCGCGCACCGT[C/G]TCCGTCCTGCTCCGCCACTCCGGCTCCAAGCTCATCCTCGTTGACCCTGCTCTGCTCCCG
Contig35568_131	TAACTTTAGTTTGGTATGGTAAAGAAGAATGCAGAGAAGGCTCCGGAGTTGGAGTGGTGA[T/C]CATCCAGATGGCTAGTAAGTCGGGATGGAAGAATCGGCTTTCACCGAGTAGGCATGAATT
Contig35573_175	TACAAGATCATATACACTCTACATCAAAACCATATGAAATGGCGACCACCAATTCCTTGA[A/C]GCGACAACGCATTCACAAATGAACTCCCCCAGAAAAGGATTCCACACAAAAAAAAAATGG
Contig35573_823	CAGGGCCTCTCCAACTAGAGGACGGAAAGTAAGACCACCAAACTCAGCACACACTCCCAG[C/G]CCATAAACAGCAGCCTGCCGAACATCTGAATTGTCATCATTGGATGCTTCCAAAAGGAAC
Contig35577_101	AAACTGGCTTAAAATATGCAATCCAGCTTCTTGATCACACCTGGTGGAAGAATGTGCCTC[A/G]TTGCAAAGAAATTTGCTGTTCCCCCTCTGGAAAATTGGCTTAAGCTTTGAATGTTGTGCT
Contig35579_1264	GCGCAGCCCTTTCCCCACAACTATGCAGCCTTTGCACCAACGATACAAGGTCACTGCAAC[C/G]AAGATGCCTACAGGTCTTCTTTTGATATGTCATCCACCTTCTCCAGCATGCTTGTTTCCA
Contig35579_1733	AAGATCAACCTGAAGCTATGATGGTTGTAGCATCTTCAGGGTCCGGCGAGGATGGAAAAG[C/G]GGAGGTGTCTCTCCACACTGAGTTAGAGATATCTCCGGCTGATAAAGCTGAGACAACACC
Contig35579_1791	AGCGGAGGTGTCTCTCCACACTGAGTTAGAGATATCTCCGGCTGATAAAGCTGAGACAAC[A/C]CCTGCCACAGGAGCTGAAACAAGTGATGCATTCGGAAACAAGAAGGATCGCTCTTCATGT
Contig35579_197	GAGGAGCAGTGTTGTTTGTAGAAGACCTCAACTCCAAGTGACAAGGCGACCAGTTGTTGA[T/C]ACTTCCTTCTTTTTTTGTTTTTTCCCCTGGAAAGATGGAGATGAATTCTTCTGGTGAGGA
Contig35584_190	GTGCCTGCCACTCTATTGAAGCTAAAGCACCTCTTGGTATGCATGAAAATTAGAGGGGGG[A/G]AAATTATCGAGAAAAATAACAGCAGCCGACGCTCAGATATGATCACAAACTGCTTTTGTG
Contig35590_102	GTACAGAATACTTTATACCACTTGTTCCTTTCGTACCCTACAGGCTCAAATATACATTTC[C/G]AGATACATGATGGCCCAGCTTAACAAAAAGAATAAGGGGCAACAAAGGAAGAAGAGCAGA
Contig35590_168	CATGATGGCCCAGCTTAACAAAAAGAATAAGGGGCAACAAAGGAAGAAGAGCAGAAAACA[A/G]GATCACCCCCGCCATCAGGAAACATAAACCCTGACGAGGATTTTCGTAATCTGTAGTGTA
Contig35590_681	CGACAATACATCCCAGAGGCCATCGCTGGCAAGGACAAGGCACTCGTCATCCTTAGCTCG[A/T]GGAACAATTGTGACCTCAGGGACAGGAATTATCCATGGCTTCAGATATCTGTCACCAATT
Contig35597_483	AGACATAGTCGCCCCTGTGCCTTCACCAGGAGATGCCCCTGTTAGACTTTGTAAAGATTG[T/C]TCAAGCTCCCAGCAACCCATCACTGCTTCCATCGCATGAACACGTACGTGCTGCTGGAGT
Contig35598_270	TTGAGCATTAAAGGATATCCTGCAGCTGTTTCATACTGGGATCCAACTCTGCACCATTGC[T/C]CTCTTCATAATAACCATCCGAAGGGGTCCTGTATGCATCAGCAATCGCCTTTCCTTTATC
Contig35598_559	GGCAGCTTTGCCTTGGCCATTACTGGATGCATATTGTGCCACTGCTCGAATATTGACACG[T/C]AGAGAGGATGCTGGACCTGAACGAAGCAATGATCTGCTCTCGTCATACTTTGGCTTGTCA
Contig35598_691	TTTCTCTAAATCCCTGAACTGGTCTTGCGTCAACAGCACAGCCGGGACGTACGCTTCCAG[T/C]GGCTCCAGCTTCTTCCTCTTGACGTAGTTGTCGAACGGACTGGCTTCTGCCCGGCCGGCG
Contig35604_177	CTCTGATTATACAAACGTTGATGTTCAAGCACCGGTTGAATAAAAATCTAGCTGTGGATA[A/T]ATTCTTTACTGATTCACCATACATAAAATTTGATGAGAGAACGCTGGAGCAGCCACGGCA
Contig35604_685	CCTCTGAGCAGCATTTCTAACACCAAGGAAGTTTTCCTGAATAAGTTCAGATTCACGGTA[T/C]AGAGGATGGCTGCAGCAGGTGTTGGTCCATACTAGAGGAAACGTCACCTTTGTTTTAGAT
Contig35607_1011	GTCTGCATTCCTAGCTAAAATTACGAGCACATCTGCAAACGTGCTGTTACCTATCCAGCG[T/C]TTTTGGCCATCTAATTGCCAACCGCCAGGTACCTTGGTTGCTGAAGTTTTCAAGGCGCTA
Contig35607_579	CCATGCCTTGCCTAGACTAGCATGGCCTGGTGTCATTTTGCCAGACTCATAGAGCTTGCA[A/C]AGGCGCCAGCCGACAAGAACCATTGCTTGGATGTTACCGAGCATCCGAACAAGCTTTTCT
Contig35613_331	TACTCCGGTCTGCTCAACCCAGTTGTCGGTGCCGTATTGCTGCTGGAGACCGTTGGGCGC[T/C]GGAGCTGCCTTGGCGTAGTTGGTGGTGTAGTAGTTGATGCCGATGAAGTCGAAGGACTTC
Contig35617_130	TACAACAATTACAGGGATAGGGCTGCCTATATGTTCCTGTTGTTTCCATCCATTCTCCTC[T/C]TATTGAGATGGTGGGTGTGGGATGGGTGCCTTCCAGCATTAGCAGTCCAGATGTACCAGG
Contig35617_507	CACCCGAATTGCTCTAGGAAAGGCTAAAAGAATGGATGTTGTCGCTGGAGAAACAGCTGG[T/C]GTGGAAGGGCAGCTATTGCTGCTATATCCTGTTCTTTTTGTATTACAGGGTTTTGAAGCA
Contig35626_182	AGGAAACGAAGGCGGCGGAGGTGGTGGCGGGGGCGGAGGAGGCGGTGGTGAATACAAAGA[T/C]GGCAGTGGCGGAAAATGCGGAAAAGGAGGTAGGTGTGGAATCGGCGGCAAAGGGAACGGG
Contig35626_260	CGGAAAAGGAGGTAGGTGTGGAATCGGCGGCAAAGGGAACGGGAATACAGGTGGCGGCGG[A/C]GGTGGCGGAGACGGTGTTGAGAAAATTGGTGGCAAATGAGGGAACGGGAAGGCCGGTGGA
Contig35626_860	GAGCCGGTAGGCGCCGTGGCTGTTGGTGGACTTCTCGGCGGTGATCTTGATCTCCTCTTT[A/G]GACGTGGAGTTCGCTCTGAGCATGCAGTCGATTCTGACTTTGACGCCTGGCAAGAAGTAG
Contig35649_435	GCACGGCTACTTCCTCAGGATGAGAGGAGATGCAGAGTGGGAGACGTGCGCTCCTGCGCC[T/C]GACTCTAGCTGGAAGCAGATTGTGGAGCCTGTGATGAGAACCTACACGGAGACGACGGAC
Contig35705_472	GCCGATGACAAACTGCCCTGCCGACAGGTTCGCCAGTGCCCACGCAGCTGCGACATAGTC[A/G]CACTTCCACAGCTTGTAGGCAGAGATGTCTCCTATGATCTTGCGGACTCCATCTGGCGTC
Contig35705_53	ACGCCCCTGGCTACAGATCACCCACCAGACGAGTCGCTGTGGAATCAGCGCG[A/G]TCGATGGTCAATCACTCCTGGTGACAGCGCCGAAGATGTCGGTGTACCCCACCACGCCAA
Contig35705_679	GTGTGGGTTGATGGCTCCAAGGGAACAGATTGGAGATAGTGGGATGGGAGCAAGAGCACC[A/G]AGGCATCCGATTAGGAACCGAAGAATATCTTCCCTTGACAGACAGCAAAACCTGTTCGCG
Contig35719_567	CACGGCGTTGGCGAACTTGCTGGCCGACCCGTCCAGGTACTTGAGGATGTGGCCGATGCT[T/G]GCGTTCACCGTCGGCTGCAGCAGGGGGCCGATCACCAGCACCGGGTTCACCACCACAAGG
Contig35727_91	GCTGAAGAGCTGCATGGGCAGGAGAACCTTGTCGATGGAGTAGAGGGCGACGGGTTCGGT[A/G]GCGTAGACGCTGCTGGAGATCTTGGGCTTGGACCACATGGACTGGACGGAGATGCTGCCC
Contig35742_659	CTTCTTGATGAATGCAATGACAGGGGCCTTGTCTCTCACAATGATAAAACCAGTTGGCCT[A/G]AGGATGCGGTCCATTTCAAGGAGCAGATCTTCAGCACTGCAACCTCTTTTATCAAGGTCC
Contig35784_103	CAAGATGGAATGACACATCTAATCATGAGTTTCGGATTCCTGCAAATTAGAGACCTATAC[A/C]TCGCCTCTTAATTTCCGATATACTGATCAGCCATTGACATATATAGCAAACAGACACCAA
Contig35833_137	TGCCACTTGAGAGTGCCCCGGTTCTCATCTAGTCCATCTACACAGCCACACCCTGTGTCA[C/G]TACTCTGCCTACATCTCTCCATTTCGGTCCAGTTGATTGAGCTAAGTGCAGCAGCTCCAA
Contig35834_133	GGTCTTAGTATTCCTAGCACGCAGGGCAAATGGTAAGTTCTCTTGAAGAGCATGCATGGG[T/G]CAAAGGCTTCAGGCCTAACTCCTGCTGCGTCGGTACCTGGCACCTCCATCACCTTTAGCA
Contig35842_362	CGGGAGGTAACATCAGATACAAAGAGAGTTGGCCGAGTCCGAACTGGAGCACAGTATGCT[T/G]CTGAAACTGAAAGCACACCGAAGGAGAGAAAAACCCCCGCTGAAGCATCCTCGAACTTAA
Contig35843_371	TGTTGAGAGGCTTGCAGCTGCACCAGGAACTTTCGCAAACAGCTGCTTGCCTTACACCGG[T/C]CTCTACATGCTTGGGAACTCCCTCTTTGGGTGGAACTGCCTAGCTCCATGGTTCTCTCAT
Contig35863_78	AAAGGTAGGCCTAGCAATTGCTGTGAGATATGCTTTGTCAAGGAGGGCCTTTTCAATTAC[A/C]CCAGATGGCCCTGAAATGCTGTTACTTGATTATCCCAGTCACCAGAGGCGCCTCTTACCT
Contig35894_199	TGAGCTTCGCGAGCGCCTAGATGTCGATGTATGACCAAGGGAAGGAAGGCAGAAGAACAG[A/G]GGTAAGAAGAGAGCGAGAAGAGGAAAAGAGACATTGTGCCTAACTGACGTGATGTGCCGA
Contig35895_620	AGCATTCCCTAAGGGCCTTACTTCAGCTCCTGGAAGGCCAAGAGTGGCCCCAAGCAGCCC[T/C]GTCATATTCGACGTCAACCTATTGTTCATACCAGGTCTTGATGATGAGTGAAGAGAACTG
Contig35896_204	CTTTTTACCATCTTTCCCCACGTTGAGCATCCATGGTGACTATGTTGTCCACCTGAGCTC[T/C]TCCATGAGGTTGAACATAGAGAAGACGCAGATGATCTCTGTTGACATGAGTAATAATACA
Contig35903_1592	ACTATAGTCGGAGCTGGCACACCGAGTTTGCTGGCCATTCCAGTGATTGCTCGAGGAAGA[T/C]AGCATGGGAGCAATCTATCCTTGCTCTTCCTTGTAGCATGAGGCGTGCGGTCATGTGACT
Contig35903_802	AAATACTCTGGCAAAAGGACTAGATATACGCCTTGGTCACAGGGCGGTCAAAATTGTTCG[A/C]CACTGGAATAGGGTGGAGGTAACTGTAAGCAGTGGTAAAACATTTGTTGCGGATGCTGCA
Contig35906_110	GTGTGCCTTGTCGGCGCGTCGCTGCTCGAGCAGCCGCTTGGCCTGCGCGTCGGGGTCCTC[T/G]AGCAGCAGCATCTTGGACTTGTCCTTGACGCCGGCCATGTCGAGGAAGGCCTTGGAGTCG
Contig35909_1234	TCAGTGGTCTCCTGACAAAGCATCTGTGTTTGGAAGCTCTGCAGAAGATGGTTTCTTAAA[T/C]GTGTGGGATCACGACAAGGTTGGGAAGAAGAAAAATCCCAATTCACCTGGCGGACTTTTC
Contig35915_214	CATGCGCCTGCACCACCAGAAGCACCACGCCACCTACGTTGCCAACTACAACAAGGCGCT[T/C]GAGCAGCTTGACGCCGCTGTCTCTAAGGGCGACGCTTCCGCCGTCGTCCAACTCCAGGGC
Contig35923_413	GCATTCCTCAACTAGCAATTTCTGTCCCATGATCGTCACCATTATCTTCTGCCTCGTCAT[A/T]CTCTGGCAAGGATTTTTCTCAAGGCAAGCGGCAGGAGTAAGCTTCCATGGATCGCCTGAA
Contig35933_324	CAAACTGGTGGTGCCGCAACCTTGGACAGTCACAGTTCCTCCAGTGATTGCAGCGCCAGC[T/C]AAGAAATAGCTCGCACTTGAGGCATCACCTTCGACATAGGCATTTCCAGGGGACTTGTAC
Contig35933_411	ACCTTCGACATAGGCATTTCCAGGGGACTTGTACTTCTGTCCTCCTTTAATGTAGAATCT[A/G]TCCCAGCTATCAGAATGCTCTGCCGTCACGCCAAAACGCTCCATCAATCTCAATGTCATT
Contig35933_564	GATTTCAATCTCAACATCCCCAAGAGCCAAAGGAGCAGCCATCAGCAAGGAACTCAAGTA[T/C]TGGCTGCTGATGGAACCAGATAGCTTAACCTTGCCACCAGGTAGCCCTCCAATGCCGTTG
Contig35934_168	AAAATGTAGGATGGTTGATTTTACTGATCTAGTATTTTGTCTGAATTCATAATACATTCC[A/G]CCTTTCTCCGTCAGTTTGCATTCCTTGGCTGCTGCTTCTCCAGAATTAGGAATGTTCTCA
Contig35934_384	TGCATCCGCTGCCGAAGTATCTGGGATCTTATCATTCGATCGCCCGTCTTCGTCCTCCGA[A/G]TCGGAGTCCCTTAGTCCTTGCTCCTGCTCCTGGTGCCCGTCCGCCATGGCATCAGCAGGA
Contig35934_456	TAGTCCTTGCTCCTGCTCCTGGTGCCCGTCCGCCATGGCATCAGCAGGATCATCCATATC[A/G]AAATCATCCTCCATTTCGACGTGCTCGTCATGATAGTTGGACATTGATCCTCTCCTGGGA
Contig35935_198	GACCAATCCACCCCTGTTAGAGAATGCACAGTAGCTCCCAACAAGGATATTTCCAGCAAT[C/G]GTCTGACGGAACACCTCAACCCCAAGCACATCAGCAATAAGCTCCTCAGTCGCCTTGTCA
Contig35950_282	GCTCGTCGCCTTCTTCCGCGACATGTCCCTCATGCGCCGCATGGAGATCGCCGCCGACTC[C/G]CTCTACAAGGCCAAGCTCATCCGCGGCTTCTGCCACCTCTACGACGGCCAGGAGGCCGTC
Contig35956_161	GTCTGGTGGGCTCGGTGATCTGAAATACCCACTGATTTCTGATGTTACTAAATCAATTTC[C/G]AAGTCCTTTGGTGTCCTTATCCCTGATCAGGGAATTGCGCTGAGAGGACTTTTCATCATT
Contig35957_337	TGCCATTTAAAGATGCTGACACAACAGCTATTAAAGGAGCATGCGAATCGGCCGTTTACA[C/G]CTTGAACCAAGCAGGGATTCGAGCAGACTTGGATGCTCGTGAAAACTATTCTCCAGGCTG
Contig35957_431	TGCTCGTGAAAACTATTCTCCAGGCTGGAAATATTCTCAATGGGAAATGAAAGGTGTCCC[T/G]TTGAGAATTGAGATAGGTCCAAAAGATCTGGCAAACAAGCAGGTGCGCATTGTCCGGCGA
Contig35958_179	CTGCCTCGCAAGGACCTTCTCGAAGTCGGTCTTTGAGATCGGGGGAGGGAGGATCTGTGC[A/G]GCGAGGCCTTGGGACGCAAGATCCTGCATCGTGGTCTGCACGGCACCTGGCTGCTTCGGT
Contig35958_341	CATGGCGTCCTGCGTCTTGCGCACGGGTTCAAACAACACATCCTTAACGCAAACTGCAAC[A/G]TCGGAACCGGAAAACCCCTCTGTCCGACGACCCAAGACCTCAAAATCACTTTCTGATAAG
Contig35967_159	ATTGTCGAAGAAAGATAACATGTACAAGGATTGCATGGAGACATGCTCACAGTCTGGTGA[T/C]CGTGAGCTCTCGGAGGACTTGCTTGTCTATTTTATCGAGCAGGGAAAGAAAGAATGTTTT
Contig35967_342	GACGAATAACATGCTTGACTTCGCTTTCCCCTATCTGTTACAGTTCATCCGTGAGTACAC[T/G]AGCAAGGTAGATGATTTAGTGAAGGACAGGATTGAATCACAGAAGGAAGAAAAGGCCAAG
Contig35967_700	AGGATGTCAAATATTTCAGTTCACCCAGAGACAGATGAGGTTTGATCCCAAGCGAAATTG[T/G]TTCGTTGGAACTGTTAGATCTGCGTCATTGGTTGTTCCAGTTAATATTCTTTCGGTACCA
Contig35967_788	TTGGTTGTTCCAGTTAATATTCTTTCGGTACCATGACAATTTTGGAGAGCGAAATCTCTA[C/G]CCGAGTTTGAGTTAATTACAGGTTGCTATATATATTACGATCGGATAGGATCAGCAGCAT
Contig35982_386	TGATGATGTGGAAGATAAACATGGCGGAGATCACTTATCTGGAGTGAAGGTTCTTCATGG[T/G]CTTGACAAAGTCATAGAAGGTGGAGCAGTTGTCATGACTCTCAAAGATCAGAGTATCCTG
Contig35983_532	TTGGTGTAAAGTAGGCAATGCCAGTGGTAGTTTGTACCACGGTTTGGTTTGATGTCGCGC[A/T]GTCCAAAGTTTTTCACTTACGTTACAGGGGATGGGTGATTGAGTTGATGATATAAATAAA
Contig35989_410	GAACTCAAGGTAGAGCAAGTCCTCTGATGACAGTGCCTCCTCTCCCACCACTGCCTTCAT[A/C]GCCTGCACGTCCTTGCCTATGGCGTAGTTGGCATATAGCTGGTTTGAGACATCAGAATGA
Contig35992_100	GACCCATATGGCAATATTTAGATGTCTTCGTAGTCATCATCAGAAGTTACATAGAGAAAA[T/C]AGCCGTTTTTAAGGAAGGGTGCCAAATATCGAACAAGGTGACATGCTATTTGCTCGTAGG
Contig35992_434	TTGAAAATGGATTTCTCGAAGCGGACACGCTCCTCGGCGGTGCAGACCTCCGTCGTGCAC[A/G]TCAGCCTGTGCTCCTGCTTCCAGTAGATATCGAGCAGCTGGAAGGCCGCGAAGGGGAGCA
Contig35993_406	ATGCCAGGTGCCCTTGTATGTGGCAACAAAGATGGCATCAATCAGGAAATCTTCCTTCCT[T/C]GTGCCATCTGCTGACACCTATGCTCGTGCTGCAATTCGCCACATTGGCTATGAGCCGAGG
Contig35999_318	CGCAGGACCGCAGGGAAAATCTGGAAAAGGTGAGCCTTTTCTGCACGGGGGAGGACAGGA[A/G]AAGGAAGAGGGGGGATGTGCGGGCTCTGGGTTCTTGGCGACGAGGAAGAAGA
Contig36026_305	AGAACTTGGAATTGGAATTGTAGCTTACAGCCCACTTGGCAGAGGGTTCTTCTCTAAAGG[A/G]TCAAAACTGGTTGACTCGCTATCAGACCAGGACTTCCGCAGAAATTTGCCCAGATTTCAA
Contig36027_135	CGTGGAGATCGACTGGGACTCCATCCTCTCGTGAACATGAAGCAACTGCTACTACTAGTA[T/C]ATACAGTCTTCGTTAAGCTCCGTAGCTAAGATGTAATTTCATTTCCAATTGGCAGCGGCT
Contig36027_368	GTAACTGATCTCCTGGTTGATCTGCCGGCTGTTTTTTCGCTCGGCAGGGCCAGTCGAGAG[C/G]TGTAATCCTGTTTTAGCTACCAGTTCAGAAATTCACTTGCTTATGTAACTATGTGCTTGT
Contig36031_84	ATCGAAAGCAAAGAAGTTGCCAACAGGCTTGGCGGCAACAAACACCATCCTTATGTTGGA[C/G]AGGTAAATGGTGCCCTTGGTTTTTGCGTGACCACCGGGCGCAGAGGGGATCTTGTCGACG
Contig36032_240	GTTGTCGAAGGACAGGTACGGCATTGCGCCGAACGCCCTGGCGATTGCGGCGGCGGTGGC[T/G]CCGTCGTTGGTCCTCTGCTTGAGCACCTCGAACATGACCTCGGGCTCGTGGTGCATGGCA
Contig36032_888	GTCGAAGTCGCCGCGCACGGCGGCGGCCATGACGTTGCGGTAGTCGCCGCGGCAGTCGTC[C/G]GTGAGCTCGTCGAGGAGGTAGGCGGTGGCGGAGTCGAGGTTTGAGGCTGGCGCCGACGCG
Contig36052_316	CGCCGTCGCCATATCCAGGAACGCCGTCGACCCAGTCCCACTTGCCGCCGCTGGTCCCTA[C/G]GTCGTCCTCCTCCCACATCGCGAGCTTCCCGCGAACACGCTTCCCAGCAAACCATACCTT
Contig36055_58	CCTAGCCAAAAGCTCGTTCAAATGCTTCGGCTAACACACCTACTAGTAACACTGAGG[A/C]GCCAGGAAAATTAAGAGCCCGTGATAATACTAGGCCTAACTACCCGCTACTAATGGATCC
Contig36063_122	CGCCATGCTCGCCGCGCTCTGCGCCGTCGTCATGGTCGCGCTCGTCGTGCAGACCATGGT[A/C]TACCTCGTATGCAAGAGCTACCACCACGAGAGCATCGACAAGAGCAACATCTCCGACCAC
Contig36067_155	CACACGGCACACAGGCCGGCGCCATTCTTGGAGTAAAATCGACGCGGTAAAAAATACAGA[C/G]AAGAAAAATAAAACACGGAGCAGCAGGCGCTAGAATCGCGTACGTACGTGAGCCGAGCTA
Contig36067_58	GGTGAAAAATCGAGTACTGGTAGAGGTGAGTTGAGGTGAAAAATCGAGTACTGGTAC[A/G]TGCTAGAGTACAGCACTACGCTCTCGGCAGTCGCCGCACACGGCACACAGGCCGGCGCCA
Contig36074_169	CTTCCGCGCCGCCTCCAGCAAATTCGCCTCTAAAGCCCGCACCTTCCACGCCGCCTAGAA[A/G]CAGTTCGCCTCCGCCACCCGCACCACCACCAACCACGCCGCCGGCAGCTCCTCCCACAAG
Contig36089_363	TGGCATGTACTCATAGTTGATCCAGCTAATTATTGGCCAGAACTTCCAAGCTGTCATCTG[A/G]ATGTTTGCAAAGTCCTTCTTCACCTTGCTCTTTACTTGCCCAAATGGCCTCCCTTCGACC
Contig36089_498	CATCATGAACATCAAGTTGTTCCATGGCGATACAGTTAGCTGCTCCACTATGACCTTCTT[C/G]GCTGTAGTTTCTTTTCCTTTCTGTCCGTGGAATATCTTGTCCATAAGCTTGTGGAGAAAA
Contig36091_469	GTGGAAGGTGACCCAGTGGATGTCCGGGTTGAGCACGACGCCGGAGGACATGAGCAGCTC[C/G]GCGAAGCGGCGCGCGCAGGCGCCGTCGGAGGCGTGGCGCGCGAAGTCGATCCCGCTGCGG
Contig36099_236	CGAGAGGCTGCGGAGGCTCATGGACAGGATCGTCAGGTCGGAGGCCTTCCCCAACAGACA[A/G]TGCAAGTAGCTAGTAGCTACGAGATCGGCTGGATGATGATCATGCGTGCAAGCTTAGCTA
Contig36108_1067	TTGGGGCCACCAAAGCATTACTTGACCGGTTGGAGAAAAGGCTGATTGTAGGTTCGTCAA[A/C]CGCGGAAAATATTGACCATCTACTGAAGCGCCTTGTGTCTCCAAAGAGAAAGACACCTCA
Contig36108_252	GCAATTCTACGATTGGTTGTCCTGCAAAGCAAGGAAGAAGCCACGGAGCCCGTCGTGGTC[A/G]TCTCAAGAGGAGGATTACGGACAGCGCCTTGAAGCCAGGCTTCAGGCAGCTGAGCAGAAA
Contig36125_703	CCGCCGCCATCCTCCCTCATCTCACCATCACCTCCGCGCAGCTCCTCGGCGGCATCACCC[A/G]GGGTCTCTGTATCTCCACCGTCCTATTCGTCCTGCCTTTTTCTGTGTCTCCAAGAACTCC
Contig36129_482	CGAGCTCATCAATATACACTACACCGCGAGGTTCCCCGACGGGACGGTGTTCGACAGCAG[T/C]TACAAGCGCGGCAGGCCGCTCACGATGCGCATCGGCGCGGGCAAGATCCTTCGAGGGCTT
Contig36129_617	AGGAGGCGGCGGCGTGCCACCCATGCTCGTTGGTGGGAAGCGCAAGCTCATGATACCTCC[C/G]ATTTTGGCTTATGGACCTGAACCAGCAGGCTGCTTCTCAGGAGACTGCAACATTCCCGGA
Contig36129_707	CTGCTTCTCAGGAGACTGCAACATTCCCGGAAACTCCACGATACTCTACGACATCCTTCT[T/C]GTTGGCATTTACAAGTGAGAGTGTCCGATGACAGTGAACATAGCAGCCCTGAACATAGCT
Contig36138_55	TACATCACAGGGTCCACTAATCAATGAAGCTGCTGTTCAAAAGGTAGAGAAGTT[T/C]GTAGATGATGCTACATCAAAGGGAGCCAATATCATACTCGGTGGTAAAAGGCACAGCCTC
Contig36156_671	TGAGGACTACACGATCCTGCAGGCGCTGGTGAGCGTGGACATGCTGGTGCTGTTCGTGGC[A/G]ACCATCTGCGGCGTGGGCGGCACGCTGACGGCGATCGACAACATGGGGCAGATCGGGCAG
Contig36163_238	TCGTCCGCCATGACTCCCTCTTTCCGGGCTCCATGACGCTCAGGATTCTCGTCGAAGAAA[T/G]AGGTAGCTAGGCTCTGTCGATCATAGCACTACGCCTTCCTCCTGCTGGTTCCAAGAAACA
Contig36166_302	AGGGGTGAAGTGCCAGCGCCGGGCGCGTGTCAGGGTGTCGGCCGTGGCGACGGCGCCGGA[C/G]CGAGTCGCGACGGCGGCCAAGACTACGATGTACGACGTGCTATCGGTGGGCACGTCGGCG
Contig36173_69	GGAAGTAGGAGGCCTGTCAAGAGAATCTGGCGCTGGAGCAAGGTCCTTGTAGGGGCACTT[T/C]GAGGTCCAGTGGTCACCCTTCTTGCCACAGGTTCTGCAAACCATGAGAACAGCACCTCCC
Contig36197_155	ACCTGGCGTGGCGGCGCTCGCAGCTCAAGGGGATCATCAGGCTCCTCACCGAGAAGGAGG[A/G]GGAGATGTTCGACGTGCTTCGCGATGACCTCGGCAAGCACCGTGCTGAATCCTACAGAGA
Contig36207_165	AAGGTTAAACCTGGCGACCATGCGAGTGCCATCCGCCAACCTTAGCTGTATGGATGTAAA[T/C]GGCTGCGAGTCATCCACAACAAAGCTAATTGACCTGGGAGCACTGTTGGGCTCTTGCGTG
Contig36221_1253	GCGCTTGCTGGTGTTGTAGCAGGTGGGGCGGCTCGGGTCGAAGTCCTCCTCCCCGATCGG[T/G]CCCGAGATCTTGTACCGGCTGCCGTCGTAGTCGTCGTCGATCTCCACCTCCAGCAACGGC
Contig36221_1388	GTATGGGGTTGTGCAGTAGCGGGCCTTGATGAAGGTGAGGACGCAGAGGGAGAGCAGCAT[A/G]GTGATGACCATGGCGGAGTTGCCCATCCGCCGCGGCTCCTGCCGCGACCTCGGCTGCTTC
Contig36227_284	AATTTAAAATTGGCTGGGTGTGGAGGTTGCCAACTTGCATTGCAAGGAGAGGTAGGAGTA[A/T]GTACTATAGCACCTACAGCTCTAGAAGCAATGCATTTGGACCGAATTGAGTACATCTGGT
Contig36229_351	ACTTGCCTTCATCTTCGCGACGACGCTGACGAGCTGGCACCTGCTGGTGACCTTCTGCAC[A/G]CTGCACGTCGCGCAGCGCCTGCGCTTCTTCGAGCCGAAGCCAATCGACACTCAGACCGTC
Contig36240_64	GGTGAACGTGAAGGGTTACTTCACGTGGACGTTCATGGACTGCTTCGAGTTCGGCGACGG[T/C]TTCAAGGACAGGTTCGGGCTCGTCTACGTCGACCGCGCCACGCTCAAGAGATACCGCAAG
Contig36287_186	CGTTGTTCTTGTTGTAGTGGTGGTTGGCTGCCGGCTCGCGGCGGAGGAGATGAGGAAGAT[A/G]GGGTGGGTGTGTGTGCTGTTGTCCCACGATCTCTCTATTTAAAAATTCAATTTCCCTATA
Contig36344_511	GCCGCTGTAGTTACCTGAGGGGTCGCTCATGTAGAGCTGGAAGCCGTGCTTCTTGTCCCA[T/G]CCGGCGAAGAGGAAGGAGACGCCGAAGGGGCGCAGGCCTCCGAACTGGGTGTAGCCCTGC
Contig36344_613	GAACTGGGTGTAGCCCTGCTTGGTGTCGCAGAGGGACTGGACGAGCTGCTCGACGGGGAT[A/G]GGCTCCTGGTAGGAGAGGGAGTAGCGCTGGGCGTGGAGGCGGGCGGTGTTGATGAGGATG
Contig36344_796	CTCGGCGGATCGGGAGGACTGGAGGAGCTTGGAGGTGACCTTCTTCTCGCCGACGAGGAC[C/G]ACGCCGTCGGCCGCCAGGATGCCGAGGGCCGACCCGGCGTTGCCGATCGCCTCCATCGCG
Contig36358_186	CCCCGGGACGATGTAGGGCACATGGAGGTCCTCTACATTGCTCTCGTACACGCCAACGTG[T/C]GCGGCGGCCTTGCGGTCGGGGTAGCACTCAAACGGCCCCCGCCCGTACCACGTGACATGG
Contig36358_258	GCGGTCGGGGTAGCACTCAAACGGCCCCCGCCCGTACCACGTGACATGGTCCAAGGATTT[A/C]TCGGCATTGAACACGATGCCCACCCGGGGGATAGGGGGCAGGTCACTCTTGGGGCTTACC
Contig36358_326	TGAACACGATGCCCACCCGGGGGATAGGGGGCAGGTCACTCTTGGGGCTTACCTCGTATT[T/C]GAGGACCACATCGCCCGACTCGTAGATCCGGCATCGCATGTTGACTCGGAAGAGCGCAGA
Contig36390_108	GAACATTAGCATTGAGAAGCAAGCTGATGGCAAGCTCAGTGGTTACATCAGAATAAGGAG[T/C]AAGACCCAAGGAATTGCGCTCAGCTTGGGAGACAAGATCACCCTCAAGCAGAAGGGAAGC
Contig36398_247	GGGCACGACAGCATCCAGGTTCTTCTGCAGCAACCAGCCAGTAGGGTAATTGAGTTGAGG[A/G]GGTTCCAAATCGAAATTCCAGGCCATAATCCGGGTGCAATTGTCTGCTAGTCCTTCCATT
Contig36449_395	TGGTGATGCTGTTGTGGCTGCAGATGATGATGACGAGCGGCTTCGGCGGCGATGAGCACA[A/G]CGAGTTGGTGAGCTGCAGATCAAGAAGGCGATGGTGATATTCAAAAGAAGCTGATGGTAC
Contig36476_1210	GCCTGTGATCGTGACTTGGTCATGGCAAGTGACAAGGATGGTCATGCTAGCTGTGAGGGC[A/G]CTGTCACCGCAAGCGGCAAGGTTGCTGATTCTAAATGTGGTGGTTGCGGATCAGGCTGTG
Contig36476_797	TAACCCAGGATGGCTGCATACTCGAGATCAAAGGTGATAACAAACTGATCAAAATATACA[A/G]GGGAAGGAGACTAGCATATGAACTGAAATGCTGCAGTCAGCATGCTGAAGATACTACAGC
Contig36515_72	GAAGGTTTACAATCCAAGGATAAGGGTGGAGTCCCTTCTGGTGTCCCCAATTTCCAAGGC[A/T]AGTGCGCATCAGAGAGCTGGTCGTGCCGGTAGAACGCAGCCTGGGAAGTGCTTCAGGTTG
Contig36548_131	CAACCTCAAGATATGCCGGCTCAGTCCCTCGGAGGTGCTCATAGGGGTAGGGTGTGCGTG[T/C]GTGCGTTCATAGGGGTGTTTGTACGTGCGTGTTTGTGAGCGTCTGCGTTGTACTGTGTTC
Contig36557_183	TTGTTGTGCAATATCTTGTCCAAATGTGTACCCTGCTCCTCTTGGCGAAATCCCCCATCC[A/G]CATCGGTCATCTGGGTCAGACCACAATAGATCACACATGGGACCTTCATGCGGGACCTCT
Contig36568_285	TTCTTGGACGGACGGGATAGGATAGGATTGGATTTGGCCGGCCATGTCGGTCTCCTCCTC[A/G]TCGATGTGCGGCGGGGACGCCGCCGGGATGAAGAGCGTGGTCTGGTTCCGGAGGGACCTC
Contig36704_670	TGGAGCGCGCTACATGTTCTTGACCCACATTGATGATGTAGCCGATCATCGGAAGTGGGC[T/C]AATGAGCTGAAATGCGAGAGAATCATCCATTCAGGAGATGTAGTGGATATTACTGCCGAT
Contig36705_1061	TTTAGAAAGGGTTCCAAAGAACTCAACAAGTGCCTGTGGCTCAATAGCATGTGTATTCAC[A/G]ATAACACGCTTGATATCAGGTAACTCTGCGTAGTGCTGGAGGGCCCGCAAGTACAAGCCA
Contig36705_122	TTGGTCAATGAATTGCCTTCTATATTCATTTTCAGGCTGTAGAACTTTATCCCACAGATC[A/G]CCATCCATTCTTTCAACCACATACCTAGCTTGCAGCTTGAACAACGAATTTTTGTTGGTA
Contig36705_1298	TTGAAGGAAAGCATGCTCTTCCAAATTTGGTTTCAGTACATCCAACAGAAAAGCTGTTGC[T/C]TCACGTATCATATTTCTCTGAAGGAAGAGATCAGTTATTGTATTATAATCTAGCGGACAA
Contig36705_1460	TCCCTGTGGGTCTGTACGTAAGATGGTCTGAAGGAGGAAGAGGTAGTCAGGAGTGTATCC[A/G]ACCTGCTTTGAGTATATAAGGATCTTGTCAAACTCCCTCCTCTCAGCAAAAGCGGCGACG
Contig36705_1553	CTCCCTCCTCTCAGCAAAAGCGGCGACGACTTTAGGGGTTGCCCTAGCCTTTATGTATAT[T/C]TTCAGCGCAAGATCATTGTCTACCGTCTTGACAAGATCTCCAAGTTCTTCGCTGCACTCT
Contig36705_233	TTTGTTGGTAACGTTGATAAGTTCTTCATCGCACTGTCCACGTCTGTAAGCAACAACGGC[A/T]AGCGTAGGATCCCTCTTTTCACAGTATTTACCCACCACACGGGAGTCATAGAACGGGTTG
Contig36705_395	AATTTTTCCAAGAGCATTGTGGACATGCACATCTTGACTACCCTCGCTCACCAAGTGCTC[T/C]AGGAATTGTGTAAGTAACCGTAGTCGATTCCTCTTCTCGCATTCATCAACCAGTGGCTCA
Contig36705_992	CACAACAATTTGAAGATTTCCTCTCAAGTTGACCAGTAGAAGGTCCTTCATGCATTCTAA[T/C]GCCCATTCTTTAGAAAGGGTTCCAAAGAACTCAACAAGTGCCTGTGGCTCAATAGCATGT
Contig36717_51	TGACAGTCTTGGCCCAACGGCTCCTGTCTGTCTACAGTATGCAGCCAAAT[T/C]ATGTCTATCTACAGATATGTATCAACGGGACGTGGGGGCAGGAAGAAGAATGCGTGACAG
Contig36749_221	ACACTGGATCCACGTCAAATCGCTTCCAGTATCAACGTCGAGAAAATAAGGTCTCGGTGG[A/G]TTGCCAACAAAGATAGATGTGTAATACTGCCCATCGGGGAACACATTGCCCTTGATCGGG
Contig36766_238	AACAGCTGTTATCCTTCGAACACCTTTCGCGATACCCTCCTCGGATATGAGGGCAAATGC[T/G]GCAGCATCTCTAGTGTTTGAAATGTGTGTACCTCCACACAGCTCAGTTGATATGGATAAC
Contig36773_463	GTCGCAGGGTCTACGGAGATGGCACGGTAGCCTATTACGGCCTCGATAATCTTCTTGTTC[T/C]TGAGGATTCCTTTGGGATCGGTTGCTGCAATCCAGCCAAGTCGCCAACCAGGCACCATCC
Contig36773_745	TCGTAGGAGTAGACGCACCCACATGGGTTGTTGGGATTAACAATGACCATGGCGACGGTG[T/C]TCTCGTCGGCGAGGGCCTCCACGCCGGGGAGGTCGACCTCCCAGCCCTTGTCCGGCAGGA
Contig36781_1009	GGCCAAGGATAGATCACAGGGCGAGGTCACTGGCCTTCTCAAAGATTTAGGATACACAGC[T/C]GATATGGTGTACAAATTTTGAGTGCATGGTTGAACACATGGGGTCCCTGACAGTGACATG
Contig36782_543	TGCTGCTGCAAGGTTGCTGCTTGAAACCAAATACCACAGATTACCTGTTGTTGATAGCAC[T/G]GGAAAATTGGTTGGGATGATCACAAGGGGGAATGTCGTCAGAGCTGCTCTCAAAATAAAG
Contig36812_149	CATCAGAGCGGCCAGGAAGGAGTTCTCGGTGTGCACCGGACCTGCGAACTCGCCGCTGAC[A/G]TTCCAGATGGACGTGCCGGCAACGATGGCTACAGTCAAGGAGCTCTGCGGCCTTGATGTT
Contig36899_151	ACATTGTTCACGGAGGGGTGTTTTCAAGTTGTGAGTTGCAAAACAAACATGGGTGTGAAT[A/T]AGCATACTCAAACATTTTGAACCGAATGAATACAAACACCAATCCTCTACTGTTGCACCA
Contig36902_410	AGGAAGGGGAAGAGTTTCCAGCAGTTGAGACCAGCTTGCTCCATTGTCGCCGAGGCCGTG[T/G]AGCCAGACGATGGTGGCCTTGTGCGCGCCCTTGGGCCTGACCACATGCGTCCGGCCGTAC
Contig36905_912	GTCCGTCATCCGGTGCGTCGCGTTGGAGAAGGACGCGTAGTGGACCAGCGCGTCGAAGAC[T/G]GGGAGCGGCAGCGCGCCGCCCGGGCCTGAGTTGGAGAGGGGTGAGGTGGTGGAGGCCGCG
Contig36962_112	TGGCTGCGCGCGCTTGTGTGGCCGAAAGAGCAGCGCGGGTGGGTAGACTACTGTAACACT[C/G]AGCCGGAGCCGCCATGGTCCCCACGTCGGTGTCGGCCACCCTGGCGCCGCCGACTCCTCC
Contig37000_1255	ATCTGCCCTAGGAGCTGCCTTAACACGGCTGATGAATGCTTCTGGAGGCTTGTGATAAAC[T/G]GAGGATAGAGTAGAAATGTTTGCTAGTAACTCATCAAGAAGTGAAGAGTCAAGCTGGTTA
Contig37000_1453	GTATATGTAAGCTCGATCGCGCAAATCAGGATTGTCTGTTTCAACTGTTGCATTATTGAG[A/C]ACAGCCTGAATCATCTGCTGGGGCCCCTCGGTTGGCTTCTTAAGAAACAATTTGACAGTT
Contig37000_784	AGAGACATTCTGGGAAAAAACCATAGGAAGTAGTGTCCTGGCTGATGCCCCAGGTTGCAG[T/C]GGAGTAACCTGAAGTGGTCCACCAGCTGCAAGACCAAATGTATTCTTGTTAAACTGGATC
Contig37022_487	AATTGATGGAAATGTGGTGAGGCTGAAGCTGCAAGGAGCTTGTGGATCATGCCCATCCTC[A/G]GTGACAACAATGAAGATGGGTATTGAGCGGCGTTTGATGGAGAAAATACCAGAGATTGTC
Contig37244_56	GGGCAAAACACTAGGTATAACATATATAATAGAATCCTTGCATTGCATCATGGCC[T/G]ACCCAACCATAGGGAGAACAGCCCATATTACAGACAAAAATGTTACTAGTCCACTAGGAC
Contig37255_484	AAAGTGGAGCAGGTGGCTGGGTGCAGCTGAAGGCACGGTGACGTCCGTCCGCCGTGCGCA[A/G]GAATTAAAAGGCGGGGGCCAAATTAAGGTGCTCGATCTATCTGTCTGATGATGATTATAG
Contig37265_261	ACCGACCCAGACCTCTCCAGAAGGAATCCTCGTGTTCTGCTTAACAAGGGATCCCGCACC[A/G]ACCATGCTGTGCTTTTCAACAACCACTCCGTCAAGCAAAGTGGCACCCATACCAACAAAA
Contig37306_54	TGGTCATGTGAATGTCCATGGTCATGACCATGGCTGTGCCCATGCCCACCGTG[T/C]CCATGGTCGTGACCAAGCAACACTGCCATTATGATGTTAACAAACAAGCCAAAAGCTGAT
Contig37311_299	GATGCGCACGCCGGCGCCGGCGTGCTTCTCCCGGAGCTGGGCGATCTTGCGCTGCAGCGC[A/G]ACGTTGTGCACCCAGGAGAGCGTGTTGAGGTCCTTGATGCAGCCGCTCTTGCCGCCGTAC
Contig37321_650	GGAGTTCCCCGTGGAGAACGGCAAGGCGCTGCAGTTCATCTACAGCAGCCGGCAGTTCAC[C/G]ACCAAGGGCGGGCTGACGGCGACGACGGCCACCACCAACGTGTACCGCAGCGAGGCGTTC
Contig37327_358	CCTGAATAGCTGCATTGGACCGGAATGCCACCGATGTTGCTGCTTCCTGTAAGCCTCGTA[T/G]GACTCGGGTAATTCGCATTGACACTCAACATCATTTAGGAAGATGAACTTCCAGCCATGT
Contig37327_454	TAGGAAGATGAACTTCCAGCCATGTAGGTGCGCCCGAACTGCAATGTCCATATCCTCCAC[T/C]GTCGTCCGCTCCATCCACCCGCCCGAGTCTTCCAATGCCTTGATCCTCCAAACTCCGGCG
Contig37366_364	TCTTTCAGATCTGGTTGGTTTTTTCAAAGCAGCCAATGCATTGGAAGATTTTGCTGGAGG[A/G]GCGTTCTATGAGGTAGGAGAGCTCACAAAGTATGAAAAGGTCAAGTTTCCACCAAGAGTA
Contig37377_154	TCTCCTTGATTTATTCAACGAGGTTGAGTTCAAGACAGCTTCAGGTCAAATGCTGGACCT[T/G]ATCACAACTCACGAGGGAGAAAAAGATCTAACGAAATATAACATAGGAGTTCACCGCCGG
Contig37377_605	GAACTTGACCTAGAGGCGGTATTCCATGAGTATGAGAGCGAAAGTTACAAGAAGCTGATC[A/G]CGGAAATTGAAGCTCAGCCAAGCGTTGCTGTCCAAAAGGTTCTGAAGTCCTTCTTGCACA
Contig37378_249	TCAGTGCGTGCACCGTGATCGTTTGAACCGGAGCCGCCGGTTCTTGAGGTCGAACTCCCA[C/G]AGGTGCTCCTGCTGCAGGATGTTGCCGATGACGGAGATCCCGGGCCAGGGCCCCTCCTGC
Contig37468_683	GCAGCAGCAATCATGCTGAGAAGTGTGACAAGTGCAACATTTTGCAACTTGAGGCAATTA[A/C]CAGGCGTTCGTTTGTTCTGTAATTCGTATCCCTGTTTGTTGTTTGTTTAATCGTTTCCAT
Contig37502_233	TACATCTGAGAACTGCCAGCAAATACTTACTGTGCTGCTTCAAAGCATGAAGGATGTCCC[A/G]AATGTGGCAGAAAAGGCATGTGGGGCACTCTATTTCCTTGCTCAAGGCTATGTGGATGCT
Contig37527_239	ACGGTGATCTACAAGTCCAAGACGAGGATGGAGGGGACGACCAAGCGTCTGCCTCTCCGG[A/C]TCAGGGGTTCAGCTGAGAACATGGTGAGCAAGATGCCAAACGAGCTGTCCAAGGAGGAAG
Contig37532_714	GTACCTTTGCTCAGGAGTGAGAGGTTGGGGCTCTCTAGCCATGGCCTCTTTCACTCTGGC[A/G]ACAAACTCGTCTGAGGTTTTGTATGTCAAGCAGTTCGGGAACGACATGAAGAATTCGTTT
Contig37602_353	ATCCCAGGGAGTATCATCAGGGCCAAAAATTACAGCATTCCACGACATAATATTGTTGTC[T/C]TGAGGGGCCCCACTTATACCAGCGGGGGGATCCTGCATCAGTCGTTTGAAATCCCTCATC
Contig37602_434	AGCGGGGGGATCCTGCATCAGTCGTTTGAAATCCCTCATCAGTCTCTTCCTTGCAGGAGT[T/C]GACATCCTCGCTTTCTCCGATCAGGCCGCCGGCAGATCCCGCAGGAATCGACAGCACTCT
Contig37707_227	AAAGGCTCAAAGCACCAGGGTAGCATATAAGCTAAGTAAAGAAGTTCAAATTTTGTGTAT[A/C]TGGCTTATAATGTACATAGAAGCAACACTGTTATTATTCCTTGGGTAGGTATAGCATAAC
Contig37777_417	GGTGATCGGGACCATGGACCCGGTGGACGTGGTGAGCAAGCTGCGCAAGGGCTGGGCGGC[A/C]TACATCGAGTCCGTCGGCCCGGCCAAGGAGCCCGAGAAGAAGGAGGAGAAGAAGGAGGAG
Contig37787_949	TTTGAAATGTGCTTCTCGTAATCCCTGGAAGACTCTCCCTGAACTCATTTCTACTTGCAG[T/C]TGGTCATTCTTCCTCAGCCAATCAAAGCATCTCCGGGAAACCAAGCTCATCGCATCATCA
Contig37868_195	GGGTTGTGTAATGCTGCTATCTTTGAGAAATAGATGGGTGTGATGTTGTGGATGCATCTA[A/G]CTTCCACAGGCCAAGCACTCTTCCCGGTTGTTCAAGGAACAGACGACCTGTGCCATTTTG
Contig37947_428	GGTAACATAAACCCTCTTGCCATCCAAGCTCAGTTGAATCATCTGTGGCCCACCTCTAAG[T/C]CGATTCCCCTTGACTTGGGGGACAGTATACTGCTCTTCTTTATCATCATCGGTCACGAAG
Contig37949_2450	GTCCTTTCCAGCAAGATCGTCCTCCAAATCTCCACTTCCTCCATTCCTTAATTCATCCTC[T/C]TTCTGATAACTTGAGATATTATCAACAACAGCCTCCATGTAAATAACCTTTACCTCCCTA
Contig37953_1310	CAGCAAAGGAAAGAGCCTACTTTGTTGAGTCTTGTAATTGAGGACCTGAGTCTCAGGGCC[A/G]CCAGCTTGGGAACCGAACTGCTTTCGGATAGCACTATACCTTACAGCAATGCAAACAGCA
Contig37953_1361	CTCAGGGCCACCAGCTTGGGAACCGAACTGCTTTCGGATAGCACTATACCTTACAGCAAT[A/G]CAAACAGCACGGGACAAAGCCTTAGAAGCATCTGCAACAATTGTTTGACGAACATAAACC
Contig37953_1436	CAAAGCCTTAGAAGCATCTGCAACAATTGTTTGACGAACATAAACCATTGTACCATAAAG[A/C]AGCTGCTTTGGTACATCTGAGTGTACATATTTTCCCTCCCTTGTAACTTGAGAAAGCCTC
Contig37953_1622	ATATGCACCACTGCCAAATTTCCCACCAATATCACCAAGAGTAATGCCCGGAAGCGGAGA[A/G]TGGTCATCTAAGCTACGCAACTGCACAATGAAACCATGTATGCCATAGTCTTTTCCTTCC
Contig37953_1904	AAGTTCAGTCTGAGCATAGCATCCAATAATTTGGAACTTGTACGCCATTGGTAACCACTT[C/G]TGCTGTTGCTCTTCAGTTCCTTGCCCTTTTATAGCAGGAACAAACATGCCCCAGTGGAGA
Contig37953_1985	TTGCCCTTTTATAGCAGGAACAAACATGCCCCAGTGGAGATCAACGTAACCAGGCTGGTC[A/G]ACGTACAGCCTCAGCAAATTTGCTTCCTCTTCTGTAAGGCGTAACTCCACGATGCGCTTC
Contig37953_281	ATTATTGCTATAGACTCCGAACACGTCCGTGGACAGATTCAGGATCATTCATAGCCTGGA[A/C]AGCTTGAGCTGCTGCTTGAGCAGCGGCCGGAGGTGCTCCTGGTAACCGTCCGGCACCACC
Contig37953_514	CCAGCGCCACCGCGTTAGGCCGCACCTGGGCGTAGAGCTTTCCGAGCTGCTCGTTTGCCA[A/G]CGCTCCCTGCTTGGGCGTGATGCACCCCGTCGACAGGAAGTCGCCCAAGTGCTTGTGGAG
Contig37953_632	GAGAAGATGGAGCGCGTAGATGTTGCAGAGGTTCTGGAGCTGATCCTTCACTCCATGGCC[A/G]ATGATGTCCTGCTGCAGCTTCTCGATGAACTTGGTCACAATAATCAACTGGACGTGGGCC
Contig37962_1175	GGCGAGCTCCACGGGCTTCCACACCACGAAGGACCGCCCCTGCTCGCCCCACGAGATCAC[C/G]TCGTCCGTGCCCCGCTCCTCCACCATCTGGTGCGTCTTCGTCAGGAACGGCGCCGGCCCA
Contig37972_243	CGCCGTCGTGGCCTCACGGACGTGAACATCGCTGCATGCCTCATCTCCGCACGAACAAGG[A/C]CACCTTCTTCCTCGGCAACACACACCGAGCTCCTTCTCCGCCGGCGACACACGCCTGATG
Contig37979_1194	CGGGCCTGGGGAGGTGACGATCTCCTTGAGCTGGATAACGTTCTGGTGGTGGAGCTTCTT[C/G]AGGATCTTGATCTCCCGTATCGCCGTGATCGGGAAGCCTTCGCGCTCGTTGTCCATGCGG
Contig37979_1320	CTTGAGGGCGACGATCTCGTTCGTCTCCATCTCCCTCGCCATGTAAACTTGCCCGTAGGT[T/G]CCCTCGCCGATCTGCTCGAGCTTCTCGAAGCAGTCGACGCCGCGGGAGCCCCACGAGGGG
Contig37981_1037	GACGGCGATGTTCATGATCAACGCCTTCATCGTGGTGTGGGTGCTGGTGGTCGGCTTCGG[T/G]CTCGGCGGCTGGGCCAGCATGGTCAACTTCGTGCGGCAGATCGACACCTTCGGCCTCTTC
Contig37981_146	GGTGCTTGATGGGCTGCTGGGCCCGTACTGGAAGGCGGCCGGCCTCGCCTTCAACTGCAC[C/G]TTCCTGCTCTTCGGCACCGTCATCCAGCTCATCGCCTGCGCCAGTAACATCTACTACATC
Contig37983_1223	AATGATGAAGTCTTTTGTGGAGTCCAATGGTACGGTTCTCTCAACCAACTGGAAAGATGT[C/G]GGGAAAAAGCCTGTGGAAGGGAGCCCTCCTGATGGAATGGAGCTGAAGAAGTGGGAGTAT
Contig37983_540	TCAAGGTTTACTCGTCTGATGAAAGAATGTGATGATCGCATTGCTGAGGAGGCTAGCCAG[A/G]TGCCAGTAAAGAGTGCTGCTGCTGTTGCTGTGGCTCCAGCCACAACTTCTGGGGCTACAA
Contig37983_797	TGCCAAGGGTGTTCCTGCTGACAGTGTGGTTGTTGATTTCGGTGAACAGATGCTGAGTGT[T/C]TCAATTGAACTTCCTGGTGAGGAGCCATACCATTTTCAGCCTCGTCTGTTTTCAAAGATC
Contig37988_1071	TGCTTCATCTGGCTTCATAGCATGCCTTATCCTTTGAAGGAAGCATTCTTGCAGTTTTTC[A/G]TTCAAATAATCCACATCGATATTGAGTGGTCCGTCCATCCTAAATGTCTCAAAGCCTTCC
Contig37988_1146	ATCGATATTGAGTGGTCCGTCCATCCTAAATGTCTCAAAGCCTTCCCCATATTCAGCTCC[A/G]ATTGTCTCCTCGACGAAGACCTTGCCTGGGAGGGGCGGGAAGGCATCAAATCCCGACGCC
Contig37988_393	CTGCTTCTGCATGTCCATGAAGCTTATCCCCTTGTGTGCAAACAGCCTTCTCAGGTTGAT[T/C]ACCGAGAGGTCATTGTATTTCGCGACGGCAAGGTCCGCTTGCTCCAGCTCATACGCAGGA
Contig37988_698	TTAGTGACATCCTATCCAAAGCTTCAACCATGCATCTCCTATCCAGGGACGATGCCACAG[T/C]GCATGGTATACCTGCTGTCCGAACTGCATCCAACCATTCTCTCAATCCTTCTACTGGTGT
Contig37994_1080	TCCAGGTCTGGTGGAGGCGGCCGCGGAGGCAGTAGGAGCTGACGACGAAGGTCTTGGAGA[A/G]GCACCACATGAGCAGCATCCCCGTGAAGGCCACCGGCCAGAAGGGGAGGAGCACCAGGTG
Contig37994_307	CGGCGTAAAGCCGTGCTTGAGCGCCGCCTTCCACACGACGTCGATCCGGTCGACGTCGAT[C/G]GCGCCCACCTCGTGGTGCTCCCAGCCCTCCAGGAAGTGCACCACGCCGCCGGCGTGGCAC
Contig37997_281	GTGCTTCTTGATGTTTGCCAAAGCTTTCTGTTTCCCCGGCAAAGGTCACTGTACACCCCC[A/G]TCACTCCATCAGGCTCTGTTATATCCTGTTCTTTTTCGTTGCCCGGAACATGAGGAGTTG
Contig38000_205	AACCTGGAGCCGCCAGGTCAAGTTCTGGTTCCAGAACAAGCGCACACAGATGAAGAACCA[A/G]CACGAGAAGCACGAGAACTCGCAGCTGCGCGCCGACAACGACAAGCTCCGCGCGGAGAAT
Contig38001_709	CCAATTGGTTTGCCATTACGCGCAAATGCATAAGTAACCTGCCAATCGGCTGAGTAGCTA[A/G]TGGGCGTCTGCTGCAGCAATTTCTGTCCCTTCATGTAACTAGCAGTGTATTGATTGATCC
Contig38005_221	TTCGCTGAAGCCCACCACCAGTTCCAAGGCTGGCGCGTCGGGATTCCCGATGAACGGCGG[T/C]GAGGTTCTTGCGCCCAAGCCGTCTACCACGAAAAGCTTGGGCCTTTCGTTGCATGCTTGC
Contig38007_478	GGTGGTCGTGCCGCGGTTCATCGGCGAGTGGGGCGACATCGTCATCACCCTCAAGGACGG[A/C]ACCAAGGTCGACCTCAGGAGCGTGCCTAGGTTCCGCGAGGTCGCCGACTACTGCCGCAAA
Contig38008_448	AGAAGGGCTCCTGCTCCTGCTCCTGCTCATCCCCCTGCCCCTAGGGCTGTCACCTTTATC[A/C]TTCACTTCTGGGGAGAGAGATCGCCTAGGGCTCCGACTGCCACCAGGTGTGGGGCTGCGG
Contig38008_724	GTAGCTCCTACTGCGGGCCCGTCCACGGCGTGGAGATGGTGACCGTGAATAACTTCTCTC[A/G]CGCCTGAAACTCCTGGGACTATTCTGGCAGTTTCTTTCTATATGGCCCCTTTCTCCGCAC
Contig38008_922	CCCTGTTCCTGGAGCAGGACCTCTTCCCACATATTCACGTTCACGTGAACCACCTGATCC[A/G]CGAGGAATCCCTTTAGCAAACTCAACAATAATTCGGCTCCCATCAACATCCCTTCCATCC
Contig38019_333	CATCCTTAAGGCAGGTAAAGCACTGGGCTCTAAGAAAGCAGAGATACGTGTGCAATTCAA[A/G]GATGCTCCGGGTGATATTTTTAAATGCAAGAAACAAGGGAGGAATGAATTTGTTAT
Contig38039_163	GGCGAACATAGATCTTTGCAGTAGATTTTCTGTTGACCATTATCCTTTCCTACTTTGGGG[T/C]CCCCCAACAAAATTTGTTTCCGCTAAGTGGGACCGGAAGCAAGAGAAAAGTGAAATTAAA
Contig38049_93	TAAAAGCCGTGAGAGCTGGTACATGGCGTACATTATGGACACAAATGAGGAAGAACGGGC[A/C]AAGGGGAAGACTGTTGAAGTTGGGAGAGCTCACTTTGAGACTGAAACTACAAGATTCACT
Contig38052_645	GATGGGTATGATGCAAGGGCAAGAAGCAATTGCAGGAATGGGAGATCTGGTGGACTCGCT[T/C]AACGCTGACGAGAAGGCACCTCCTGGCACTGCACGGCGGAGGAGACGGCGGAGTGAGCCA
Contig38094_132	GAGGCAGAGGAGGATGAGGCGGCAATCAGTGCTCGGAGGAGGAGCTGGGTGGTGGTGGCG[A/G]GGAGGAGGAGCAGTGGCGTGGTGGGGCGCCGTTGTCCTCGCCCATTTAGTGACCCCCGGC
Contig38094_381	CAGGCTCCTCCGACTACACTTCCACGACTGCTTCGTACAGGGCTGCGACGCGTCCATCCT[C/G]CTCGACACCCCGGCGTCGCAGAACGAGAAGTCGGCGCCGCCCAACGGCTCCGTGGGGGGC
Contig38095_294	GTTCTACCTCCAGTCGTGGTGCATAACGGTGAGGGGCCCTCTCTACTCGGCCATGTTCAA[T/C]CCCCTCTGCACCGTCATCACCACCGTGCTCGCCACCCTCATCCTTCACGAACAGCCACAC
Contig38095_355	CCCCTCTGCACCGTCATCACCACCGTGCTCGCCACCCTCATCCTTCACGAACAGCCACAC[A/G]CCGGAAGCATGTTGGGTGCTATCGCTGTGGTTGCCGGGCTATACATTGTGCTGTGGGGCA
Contig38107_236	TGAATTCCTGGAGCTGCTTGAAGTTCTCCCAGGCCTTCTCCCAGACCTTGGCCTCGTACA[T/G]CTTCTTGGCGCCGCCTTCGCTGACCTCGATGGTGAAGTAGTGCATGCACCCGGCCACCAC
Contig38107_66	GAATCACACCCATATGCGATGCATCAGGTAGGCAGCAGGTTTATTCATCATAAAACACTT[A/G]TAGCCAGCGAGACTGACATGTTGGATAGGCTCCAACCACAGGCTTCAGCTCTGTATCAGT
Contig38112_221	CTTCCAATCAAAACCAGCATCTTCCAACTTGATTCGGCCTTGCAAATCAGCAGCCAATTT[T/C]TCTGCTACACGTGAGCTCCCAGTGAAAAGGGTCATTTTTGGATTTGCCTCCAACAGCAGC
Contig38113_326	TGTCCTTAATTTGGTACCGTAGTGCGAGCGGTTTTACTTTCAGTCGTGAGGTTTTGTCGA[T/C]CGTGTGAGGTGCACTTCATCCTGACTACAGTATTTGCTACTCGTGCTAGAATAATACTGG
Contig38114_439	GATGGCCGTGAAAAAGGTGAAGGCTGCACCCGAGGCGAAGACACCCTTGCGCAACGTCTC[A/G]CAGGAGAGAGGGTTGCCGCCAAAGATGCCCCTGTACCGGGTGTGGTACGCATTACGGACT
Contig38151_251	GGACATCTTCCTGAAGCGGAACGGCACAAACTTCCTCGGCAACGTGTGGCCGGGCGACGT[T/C]TACTTCCCGGACTTCATGAACCCGCGCGCCGCCGAGTTCTGGGCCAACGAGATCTCCATC
Contig38170_65	ACAAACTGGCCTAGCTACAGTGAAGAAGAACACACTGAGTTTTCGTACACGTAGCTAGGC[A/C]AGTTTGTGAGCTTAGCATAGCTGCCATGGGTTCCAGCTGCAGGACATGGCATTGCTTGCT
Contig38374_213	TGACTTGTCCATAACAGTCTCACGGAAGGAGACAACAGGAGGGGAAACAATAATTTCAGC[A/G]CCACCCATGAAGTCATCCTGCAGATCCTTCAAGCAAATCTCAAGGTGAAGCTCGCCAGCT
Contig38376_204	GAAAGGTGCCGGACCAGATGTTCCCTCAGCCCCAGCACGCTCCCACGGTTTTGGTGGCGC[A/C]CCTGCCATTAGCGTGCGAGTCCTCTCCTCTCCGCCGGGTCGTTGGAGCGAGCCAACGCGC
Contig38392_54	CCGGCGCTGCACCCGGAGATGGTCCTGGCGTCGGCAGACAACGGCGACATCGT[A/G]GACGCCTGAAGGACAGACACCATGGTATTTGGGTCAGCAATCAATAAGATGGCTTGGTGA
Contig38405_89	TCTCTTTGTGGTGGATCGTCTGAAAGAGTTGATCAAATACAAAGGCTATCAGGTGCCTCC[A/T]GCAGAGTTGGAAGCTCTTCTGCTGACACATCCAGATGTTGCTGATGTCGCTGTTATCCCG
Contig38407_712	GCATCCGAGCGCGCGCACGTGGAGCGGGAAGATCTCGGAGCTGTAGACCCACGTGATGGG[T/G]CCGAGGCCGATGGAGAAGAAGGCGACGTAGGCCATGATGCAGAAGATGCAGAGCACGATG
Contig38409_120	GGCGGACAGACGGGAGAGGGTCAGGCGGTACCGCGAGAAGCGCAAGAACCGCAAGTTCCA[A/G]AAGACCATCCGGTACGCCTCCCGCAAGGCGTACGCCGAGGCGCGGCCAAGGATCAAGGGC
Contig38552_149	CGTGTTCGTCTTCCCACAGGGGCTCATCCACTTCCAGGCCAACAACGGGCCCAACCCCGC[A/C]CTCGCCATCGCCGCACTCAGCAGCCAGAACCCAGGCACAATCACCATTGCCAACGCCGTG
Contig38627_281	TCTAACGGATCCGGGTGGTATCGGTGTGATTCATGATTGCCCGGAGAGGGGATTCCATCC[A/G]CATAAGGCGCCTCTAGATGGCTCACCAATCTACGAGCACTGCTCCCATGTGTACATGAAT
Contig38631_269	CTGGCGGCCGTCCTGGATCGTGACGCGCATGCGGTAGTTGACGAACTGGAGCATCTTGGA[A/C]CCCTTGGGGTTCGACATGGCGGCTGGTGCGCCGGCGGCGGCGCGGCGCGGCGCAGCTAGG
Contig38632_172	GTCCGTGGGCGCTCGCAGGTGTCCAACGTCCACCGTATCTCTCGGGTCATCGAGAGGGAC[A/G]CTGGTGCGAACATGGAGATGATGTCGGGGAGGCGTTCGCTGGAGAACGGGATGGAGCCAG
Contig38639_145	GTGGTGGCGCGCGTGCGCGGCCTCGGCCGTGGTGCTGCTGGTCGTCGTCGGCTTCTTCGC[T/G]GGTGGCAGGGTGGATTTGGGTCAGGCCGGCGAGGTGTCTGCGACTTCTTCTGTTCCGGCG
Contig38669_564	CGGGAGGGTCTGGGCTGGGCACAACATTGTGAGGTTTGATTTGCCAAGAATAAGGGAAGC[T/G]TTCAACGAGATTGGCCGGTCACCTCCGGAGCCCAAGGGGACGATTGACACATTACCTCTG
Contig38725_261	AGGCGACCGCGCCGAGGCGAGGATATAGCTGCCTGCTATCATGGCAGCCACCACAGGACC[A/G]TCAGGATGGCTAAGGGGTAAGGTGAAAGCTGTGACTTCTGGGGACTGCCTTCTCATCATG
Contig38725_336	GGGTAAGGTGAAAGCTGTGACTTCTGGGGACTGCCTTCTCATCATGGGGAGTACAAAGGC[C/G]GAGATCCCGCCAGAGAAATCCATCACTCTGTCATACCTTATGGCCCCAAGACTGGCTCGT
Contig38737_164	GGCCCAGAAGGTCCACCGCCTCAAGACCGTCTACGACACCAAGGTCGTCCCCATCATCAC[T/C]GAGGAGTTCGGCTACACCAATGTCCACCAGGTGCCCAAGATCGAGAAAATTGTGGTGAAC
Contig38742_134	GGTTGAGATCGTGCCGGATCCGGTCCAACCCGGCAGCCCAGCCACCTTCAAGATCTCCGC[T/C]ACCACTGATGAAACCATCACTAACGGGAAGCTGGTTGTTGATGTTAAATATTTTTTCTTC
Contig38742_230	TGTTGATGTTAAATATTTTTTCTTCAATGTCTACTCTGAAACGGATGACATCTGTACAAA[A/G]ACGACCTGTCCAGCAACTGCTGACTTCGAACTTGCTCACTCACAAACCTTGCCATCATTC
Contig38769_182	CATCAGAGTTCAGACTTGCTCTCAACTTTGGAAGATCTCAAGTAGATATACACATACACA[A/G]GGCTTGCACATACATATACATAGATACAAGAAGAAGAAGAAGCTGAAGCATATGGTACAT
Contig38809_104	CTTCACCTTGACGCCCGCCAAGGGGCCACCGTCGGAGCCGCCGTAGGCCTCGACGACCTC[A/G]GAGTCCCAGACGACCTGGATCTTGGGGTTGGAGAGCGCCCTGGCCTGCATAATCTTGGAC
Contig38823_192	ATATGGAATGTTATCCTTCTGGACACCGGGGTAACTAGACTGGGCGTCATTCACGTTTAA[T/C]TTACAAGCACGCTTGGCAGCTTCCTCAAAGTCTGAGGGTTTAACCTTAGCAACAGCTGCC
Contig38832_119	ACTTTTCATGATGTTCGCCGGTGGACCCTTAGGCAGCGGAAGGCAATGGTTTTCTTGGAT[T/C]CATCTGGATGACCTGGTGGACCTGATATACGAGTCCATCAAGAACCCGGCATACAGGGGC
Contig38852_509	ATCGAAGCCGTGGAGGTTCACGGGCAAGGAGGCCAACATGGACAGGGAGGACATCAAGGT[A/G]CTCGTCAGGAACTGGTGGGAGATCTACAACGACGAGAGCCTCGACTTCAAGGGCCTGCCG
Contig38852_575	CAGGAACTGGTGGGAGATCTACAACGACGAGAGCCTCGACTTCAAGGGCCTGCCGGTCGA[T/C]GCCGACGAGCTCGAGGCGGCCGCGAAGAAGCCTATCCGTGCGGCGCTGGCGGAGGCAGGC
Contig38914_110	AGCATACCAGGCATTGCTGTGCGGCTGTGCCCGATATCACAAAAGTGGCAACAGGCAGAC[A/C]AATCATAAACTCAACAGACAGTGCATACAAGAAATAAGCTGAAAATGAGCCTTTTGTAAT
Contig38934_56	TCTTGCCTGAATTTGTTCAAGAAAATCATAGCTATTAAGGCGCTGATCGCAATTT[A/G]AGTGCCCTGGTACAGCTCACACAGTGCCACTGGGCCTTGAGACCACGGAAATCCACATAT
Contig38961_88	ATATTTCATAAACAGCACAAGATCCAACAAGAAGGCAAGCGTATGATCATCCTCATATTA[A/C]AAGGGTTCAGATGTACATTCATAACCTACATATCATGAATCAAAAGACCCCAACAAAGCA
Contig38964_167	CTTTAACAACAACTTTCGAAATAGGGTTAAACAAACTTTGTTTGCCTACTTCGAGACACC[A/G]AAGGCCCAATTGCTAGTATTGCACTATCTTCATGCAGAACATCCTGTAGTCTCCAATCTA
Contig38969_132	GCTCCATCTGAATGGTCCCACGGCACGGTAAGACTAATTAAGTGGGAGAAGTACCCAGTT[A/G]GATTAGCTGAATTTGTGTTCTAGATTCCTGGTTGTGCCAACAAACACGTGTATATCCAGG
Contig39008_231	AAATATTTTGTACAGATACGCACCCCATGTACCCATTCTGCATGTTGGAATCCAAGGGGG[T/G]TTGGCTCACCCTCTGGAACCTGAATCTTTCTCTTCCTCTGCCGGTAGTTCCAAAAACTTC
Contig39126_350	GAAAAAGTTTGACATAGCAGACAAGGCATCTGGTGTTGTTCTGATGGCCTGCCCGGTGGC[A/C]GTTGCTGCTCTGATGATGATCAACTATATGATGTAGCATGACCGGTCCTGCTCTGGATTC
Contig39131_51	CGGCAAATCTGAGCAGCAATTTCATTGTGTGGGAGACCTGCAGCGGAGAA[T/C]AGAGGGATCTTCTGACCACGAGCTATAGAATTCATGACATCAATTGTAGATATGCCAGTC
Contig39322_187	AATAGAAAAGGGATCATGATACAATTGTCGAACTGCGACGAAATGCATAGTGGGTGGTCA[T/G]CCATCGTCAGTCAGAGTACTAATCATTGATCGCTCCTCATTCTGACCCTGTTGTCTACAT
Contig39460_114	CTCGCCTAGAGCACAAAATGCTGTGAGTGAGCAGGGGAGAAGAAGATGGCTGCCACCAGC[T/C]TCAGTTCCCCTCCCTCCAAGGTTGCCACTGCCAAACGAGGAGGCATCTCCAAACCTTCCT
Contig3971_540	GCCAAAGGTATTTGCAGGGTAGTCGGGGATAATATCCTTCACATTATAGGTACCATCAGA[C/G]AGGTAGATGATGCGCCCTATACGGCTACTAATATCATCCGGTGTACGCTGCTGAAGTATC
Contig39795_54	TCTGGTCTGCCCGCCCCACCACGCTTGTCACCAGAGCTAGAAGAAGCCCAGTT[T/G]AGCTTAAAAGCTTGTTCAACAGAAGGCATCATCTGTCCATTAAAGCTGAGAGCATATTCT
Contig40495_271	CACTTGGAATGGTGTAACATACAGTACAATTGCAGTGAAAAGGCACAATAATAGGAACAT[T/C]GCTGTTGCTCTTGGGTCCCTCCAGCTCAGCAATGACTGCAATCTCTCACCCTGTGTTGCG
Contig40495_385	TGTTGCGATGTCCCCAACGACTGTCTGTATCCTCCCGGCGACGTGTCGTAGCCTGTCATA[T/C]CTCATCCTAATCAGGTCTGGGCTCTTTGAGGTTGGGAACGTGTCAAATTCCTCATCAAGC
Contig40495_568	CCGGAACCGGTAATTCCACAACCCAATCAAGAACATGTAGAGAAAGATGGTCGGAAGGAT[A/T]AGGTCTGGATAGAAGACGAGCATGATGAAGAGCACATGAACCAAGACTGTGGTGACTGGG
Contig40503_1172	CCTCGCAAGGGTGTCCCCTGTTACACATTCGGTCGGCAACTGTGTGAAGCGTGTGGTGGT[T/C]ATTGTTACATCCGTTCTGTTCTTCAAGACCCCTGTGTCTCCAATCAACTCTATCGGAACC
Contig40503_1345	CCAAGCCCAAGGCTGCTTGATTGAATTCTGGTATTCGTCAAGATCAGTAGTGAAAGGGAG[T/G]GTCGACAAACCGTTGAAATCAGTGCTCTTAGTTTAGACGGATATTTTGGGAAGCCTCGTT
Contig40503_1397	AAAGGGAGGGTCGACAAACCGTTGAAATCAGTGCTCTTAGTTTAGACGGATATTTTGGGA[A/T]GCCTCGTTGAGTACTAGTACCACCGCACAGGATCATTTGTAATTCAGTTATGAGCATGTT
Contig40505_1041	CTGCTTCTGCTCTAAGACGGATATGAGTTCCATGGCAGTAGCTTTAAATTGCCTAGAAAG[A/T]GCAATTAGATCAGGGTCTTGCTCTGCCTGCTCCAACTCAGTCCTTGTCATGTCAAGGCGT
Contig40505_1284	GTGCAGAGCTCTAGCAGCAACTCCAGTGGTGTGCCAGTGAATGGGCTCCTTCCCGTTCTT[T/G]GCGTCCTGTTTGGTCGACTCGCCCCCAGAACCACCAGGCGACTTGCTGCCCCCTTCACCC
Contig40505_891	GGTTGCCTTGGAAAGCCTGACTTTCAAGTCAACTGAGTCTAGCATAGCGAGCTGCTCCTC[A/G]AAGCTTATTTCAAAGCTAGCAACAAAAATATCAGCTAGCCTGTATACAGGAACTGTCTCG
Contig40508_1425	ACGGTTTGAGGTGCAGCTGAACAACCAGCCCATTCCTAATTAACGGTGGATTCAAAGTTG[A/T]ATACAGAGATGCTGCTGCTCCGGTTCAGCCATTCAGAGTGCCAGTGAAGCATGCCGGGGT
Contig40509_291	TATCTATTACACCACGCGTGAAAGGAAATGGGAAGCCTTCAGAGCATGATTGATTAGTTG[T/G]CTCGTCTTTAGTCAGCATCCATCTCCTCAAGCGCTGCCTGAGCAGCTGCCTTGGCCTGCT
Contig40514_1053	TAACGAACGCAATCCCTGGGAATAGGAAAGCCGTGCGCAGGGTTATCTGCTTCCACTCTG[A/C]ACCCTTGAACATCTTGTAGAGACGTGAAGAAGAATAACCAGCAAGCAGCCCCATCAGGAC
Contig40514_517	GTACAGGATGCCCGACACCAGCTTGCTGATCTGCAGCTTCGTGTAGAAGTAGAATCCCGC[A/G]TACAGGAAGAGGTACAGAGCAGAGGACCCTGAGGTGAGGTACGACCTCCACCACCAGTTG
Contig40515_188	TAGAAATTCTCGCACTAGACATACAAATTCCACAAAACCTGGATGCAGGTAATGAGGACC[A/G]ATGGCCCATACAAAGGGAACTCAAAACCTGACCCGGCATGGCAGAACAACATTACAGGAC
Contig40517_1068	CTTGCCTGCGGGCTCGGCGCGGTCGGGGAGCCACTGGACGGTGAGGGAGGGCCACTCGAG[C/G]GCGTGGGTGATGACGAGGTCGTAGAGGAAGGGCGTGTTCTTCTTCCAGATCTTGTACTCC
Contig40523_2538	ATCACCACAAGTAATTATTGATAGGGACTTGTTGGGGTGAGAGAAAGCAATGTCATTAAC[A/C]CCACCAATGTGAGCATCAATCTCTGCTTGCGGCCTTAATTCTCCGTTAGGAACAAATGTG
Contig40524_472	CACCCTCCCTGTCCCGCAGCATCCCCGCTTCGCCTCGGTGAAGCCTTGTGATTCAGGAGA[A/G]GTAACGAGGCTGTACAGAGGAGTGTAGATGTCGAAGACCGCGATCTTAAGATCATGGTAC
Contig40526_1061	AGCTATGGATGTCATGCAATACCAAGAAAAGGGAGGTCATGTATTCAACATGGATGGTGC[A/T]GGATCTGGAGGATCAAGCACGCCATTGACAGCTGTTTATGGTTCAACCAAGTGTGGACTA
Contig40526_773	CATCGATGAGCTGGAAGAGAACATAAAGGAGGGCTTGTCAGTTGCCAAAAAGAAACAAAG[A/G]GAAACTTTATTACAGGCTAAGGTTGTTGGCACATCTTGTGATGTTTGCAAACCGGAGGAT
Contig40527_678	TGGAAGAGCAGGCGGCTCCTTGGCAAAGTCCTTTTCCTCGGGTGACTGGAAACTGTAGCT[A/G]GACTCTGGGGATGGAGGGGCCTCAAATTCTGATACACTTTCAACACTCTCAGGAACAAAA
Contig40527_789	AGGAACAAAATCATGAACATCAAGAAGGTTAACAGCATTGCCCATGGCGTCAGTTTCACA[A/G]GGAAGATCAGGAAAACATCTCCTCTCTCCATCTACGACAAATCTATAACGATAAACTCCA
Contig40528_320	CTTTAAGCTGATCAGTTGTAATGTTACTCCCGGTTTCTTCCATCACAGATTTGATCCATA[A/G]CAACACTTCCTGATTAGCCAAGCCGTGCAGTGGTCCAGCTAAACCGTTCAGTGCCGCTGC
Contig40528_81	GAGCAAAACTCCACTGTGAGCATCAACATTAGGCCATGGGTTTTTTACCTTGCCTAACTC[A/G]GTGAGGATAGGAGGCACAACTTCGTACAACTTGGAGACCAGTTGGAAAAGTGGGTCTTCG
Contig40530_1235	CTCATCATCTAGTCCTACTAAGGTCTTTCTGTCATCAGCAGTGAGCTGCTGGACTGGTAT[A/G]CCCGACCATAATGAGGCGACTCTTGCAATTTCCTCTGTTCCAACTACAACTGGCTCCTCA
Contig40532_1389	TATAATCGGTTCTGCCAGCTCGGCCTCACTACGCTCCATCAAGAAAAATATGATAGATTG[T/C]GCAATCTCCTCATTGCAAGAACCAACAAACACCAACCCCAAGGCAACAGCTGTGAAGACC
Contig40532_2778	GGTTCCGTAGTGTGGGCGGAGGAATTTGAGTGGCTTGGGAACGGACGTCATGGAGCTTGT[A/C]GCTGAACGGATCTCCTGCCTCATGCTCTCGAGGGCGAGCTTCTGGACGCCGGGATCCGTG
Contig40532_654	CAAAACGATAATGTAAAGAATGTAGTGATATTTCCCTAGAATTGTGGACTTCATATCAAG[A/G]CACGCATGCAGAACAGTGACAATCCCACCAAGTGCCATCGGTGAAAGAAGGAACCGATCA
Contig40532_963	ATCAGCGTCTGCATCATGACTCAATCTGCTCAGTGTATCCATTACATTTACCTTGGGATT[T/C]GAAATACAGAGTACACCAAGAGCAAGAGGAACTGCTCGTCTAATATTCTGCTCGCCATAC
Contig40537_1182	TCTGACATCTGAATCAAGCAACACTGATAGATCAACTTCTGACCTTCCAATCTCTACCCC[C/G]TTGAGTGATCCCATCAATAATAAGGTGCATTTGCTCAGGACAATGCTTCAGTGGGAGGAG
Contig40542_1396	AGGCGAAAGAGGCCCGCCTGGTGCATTACGGCCATTCCTCATGTTTGCTGTGGCCCCTGG[A/C]CGTAGTCCAAGGTTCTTTTCCGCCTCTGTGTGAATTTCACTGATTGTCTTTGCCTTAATC
Contig40542_2068	GGGCTCAAAAACAGCTTTCTCGAATATGAGTGTGATAACATCCTTCAAAATATCAGCAGT[T/G]GTAATTCCAGAATCCAGTAGCTGGCCTTTGAGTAGATCAAATTTCTCTGGCGTCAGTTTG
Contig40542_2221	ATCTTTCTCTGAGAGATTGCCTCTTCGGGCTGACCAAGGTACCTCAGCCTTGATAAGAGC[A/G]GGAGGGGGACCAGCCTGAGCTTTCGAAGCGAACTGGGAGCTCAACTGATCTTGCTTGTTA
Contig40542_570	CAGAGCTGAATATGTCTTTGCGGAAGTAGGTATCCTCCATTGTCTTCAAGATCCCCTCGA[T/C]GGCTTCAAATCTCAGGCCACACGACAAAATCAGACGAGCAACCACTTCACCAAATTGTGT
Contig40544_689	ATACACTCCTCAATGGATGTGGCTGAAGGGTGAACTAGCGTGCGTGGACAGGGAGAAGAC[A/G]CCTTGGCTTATTGTTCTCATGCATTCTCCTATGTACAACAGCAATGATGCACATTATATG
Contig40544_962	AGACAAGTCTGCTCCTGTATACATAACTGTTGGTGATGGAGGCAACCAGGAAGGACTTGC[A/C]TCGAAGTTTAACGATCCGCAGCCAGACTACTCCGCGTACAGGGAGGCCAGCTATGGCCAT
Contig40547_647	CAACAAGGAAGCCAGCATCATCATCAAACACCTGCCGCCTATCCTCAAACTCCTTTGCTA[A/G]GTGATTCACAGCATTTATCCTCCTATCTGAGTTTCCTGACACCACTCTAGCTTCAGGGTT
Contig40554_1181	TTACTTTGATGCTGACGAAAAGCGCTATTATCCATTTGGGCAAGGTTCTGGTGCTCAGGT[T/C]GTGCAGCAGTTTGGAATACCTAACCTCTTTGAGTTGCCAATAAGGCCAACCCTTTCAGCT
Contig40554_1386	GTTCAACAATGTGCTAAAATTAGACAACAAGTTTCAACAGCAGTGTCCTATGATAGATCA[A/G]TTAGAGCAATCAGAGTGAAAGTACCAGATTCGGATGAAGAGTTCTTGTTGCACCCAGCAA
Contig40554_1511	CAGACGGAACGACCGATCTGCTCAAAGTGTGGATGAATGGACCGGAGAACAGAAAGTACA[A/G]TATGGTGATATACCTGAAGACATCGAGCCTGAAGAGATACGGCCGATGGGCAACTATGCT
Contig40556_1372	AATTTGAAGAATTTGCAAACGGCCATTCTCATCTGGCAGGTTTATCTCAATATGAACTTC[A/C]AGTCGTCCCGGTCTCAATAAAGCTTCGTCAAGCAAATCCTTACGATTGGTCATTCCAATA
Contig40556_421	CTCCTCCCCGGAATAAACGGCCTCCGCGCTTCCCCCTGATGGCCCCTGCGCAGCCATTTC[A/G]ACAAGCATGTACAGCTTCTTGATCGGCATATCATCCAGCGCTTCTGCTGCTGATTCAATG
Contig40558_496	TGGTTAGATTTTTGCTGAGATACAAGCCAAACAAAAATCTGCAGGAAACTGCTGAGACAT[A/G]CCTATTCAGACCTGATGCTCGGGGCCCTTCTACATTTACACCCCTGCATATAGCAGCAGC
Contig40560_1425	AATTCCTTCAAAAAGGTCTCTTTGCCCACCAGAGAAGCCTCTCCAGTTAGCAAGGATGAA[T/C]AGAGGTAACCCTTCACGGTTGAAGTCCAACATTGCCTGCGCTGTCTTGGTAGCAGAATCT
Contig40560_209	ATTATTCAAGTTCAAAATTGAATGGACATCTGAATCACACTTCAAGACTAGAGTTACAGC[A/G]TCGAACAGGCCATAGTACATCACAGAACTAAAGCACCCGAGAAAGATCACCAGTGTTCTT
Contig40560_438	ACCACCAACAAGTTAACAAAAATAATGGTTGGCCCAGATTGGCTACGATCGGTTACAGCC[A/G]CCTTGTATCCTTCTATATATGTACTTCAAGAGAAACAGATATCATGCACATTCTGTGTTG
Contig40562_225	TTAGCATGCATCTGGTATGTTGGGCGATACTCCTGAGCTGCTATCACAGCGTGACCACGA[C/G]GATCCGCTGAAGTAAGCTTCAGATGCGAAGTATCATATGGTGTCTATGTACAAAAGCCAT
Contig40562_377	CCATATGTTGCAGCTGATGTAGTGCCAATCATGAACAATCCATCAGAGTTCAGATGTTAA[A/G]CCGGAGGACATTGCGGCTCTGCTGGTGAGTGCAGGCCTCATCGTCACCAGAGCAGATTCA
Contig40562_548	AGCATCCTCTGCATAGCGATTTGCTTCCACTACAGTCATTGTCTTGCCAATATCTGGATA[A/G]GTGTTGAGTACATGGTCGCCATTAATCTGAGAGGCAAGTTGAATCAACTCCACTTGAAAC
Contig40562_977	CTTGAAGTAGTAAGGGTCGGGGCCAACAATCCCATCTGGCTGCGGCACTCCCTCCACCGG[T/C]GTGGGGACATGGTCATAGAACCCTCCATGCTCATCGTAGGTGATGATGAGCGCCGTCTCG
Contig40563_630	AAACCCACGTCGAACGCTCTTCCTCGACGACAACGAGAGGAACATCGCGGCGGGGAAAGC[A/C]CTCGGCCTCCGCACAGCCCTGGTTGGCAAGAGGGCGAGGAGCAAGGATGCGGACTACGCG
Contig40568_345	CGGCATTGTTCTGCCTGAGGCCACCAAGGAGAAGGTGGTTGCCATCAAGGAGGGCGACGC[T/C]CTGGCGCTCCCCTTCGGCGTGACCACCTGGTGGCACAACACCGCTGAGTCGACCACCGAG
Contig40568_831	GATCGACGCCCACTCCATGTGCTCGCCTGGGTTCTCCTGCGATTCTGCCTATCAGGTGAC[T/G]TACATCGTACGTGGCAGTGGCCGTGTTCAGGTCGTTGGCCCTGACGGCAAGCGTGTCCTG
Contig40572_338	ACGAAAGCATCAGTCGTCAATAGGGTCCCTGGGAGCTTCATTGGCCTTGCGTTTGATGGT[A/G]ATGACCGGGCATTCGGCATGCTTCACGCAGAACTCGCTCACTGTGCCCACGAAAACCCTC
Contig40578_1181	GCAGATTGAGACCCTGGATGCCCTGCTCTCTCTTGCCAAACAATGCGTGAGCTCTTTGCC[A/T]GAGGAGCGGCCGACAATGCATAGGGTGGTACAGATGCTAGAGTCGGATGTAATTACGCCA
Contig40581_1337	ACGAGCAAGACCTTCATTCTGGAAAAGATCTCCAAGGGCAAGAGCAGCAAGCAACCTTCC[A/C]TGTTGAGACTGTGTTTGTGGATCCAGAAGGTACATGGACAAAGGTGCAATAGCATTTTTA
Contig40581_1748	TGCTGATTCCCATACAACATGAGGCAAAGGTGGATCAGTTTGCAACAACACCTTGGACAA[T/C]TCAAACACACCACCCTCCTTTGCAATTGTATTTGGCCAGGCTAATGCAAGGTTAGCAAGA
Contig40581_2261	TGCAACGCAAAGAAAATCTGGAGCATCATGAAGAATATCAAGAATGCTCTCAATTACACC[A/G]GCCTTAACCATTTCCAATTTGCAAGCCGGCCTATCCTTTCCAATCTTTACCAAAGCTCTG
Contig40581_2405	ATTTTTTCCAAACAAAAGCCCAACAAGGGGAATGACTGCCCCATGCGCTGCTACTAATTC[A/G]GCGAGTTGCTCATCATCCAGAAGCTTATCCAGTGCACGAACTACAGAAAGCTGGGCCGGG
Contig40581_2864	AAACAAGCTTTCTAATGCCTTTGCAGAACTGTAGCGTGAATTTCTTCCTCCTAGACGAAG[A/G]ACTGCCACAAGCTGGTTTACAGCACCAAGTGCTGATTCATGTTGCCTTATTTCTGCAATA
Contig40581_950	AGTGACTCTCAAGCGAGGGAAGTTGCTAAGTAGAGCATTAAGCGCTTTAAGATACTCCTC[A/G]TTAGCACTCCCAGATGCCCATATATCCTTCTCGATTGAAGCAGTTATAACTCTGACTGTT
Contig40586_207	CATAGTTGACCACCCAGAAGAAATCTAAACGCAGTTCACCACTCAGGGGAGATCCAAATG[T/C]AGCTCCCAATTCAGAACCCAGACCAGATCGACGAGTACCTCAATATCACCTATAGCACTA
Contig40589_307	ACAGCTTATCCGCTCATTTGGCTGGCAAATGTTGCTCCTTCCTCTTCAGCGCGCTTCATA[T/C]TGAACAATCCTGGTGGTGCGCTTCTTGTACAGGATGCGGTAGCCACACTCACGGCACTGG
Contig40605_481	GGCCGTCGCCAGCGAGCCCGTGTCGCAGAACTCAGAGTCGATAATCTCCCTCAGCGCCGG[A/G]TTCTCCTGCAGGGCGAAGATGACCGGGGCTGTCAGGTTCCCCTTTGCCAGGTCGCTCCCT
Contig40605_970	TCCATATAGCTGATGAATGGTCTCTTTCCCTCTTCGCATCCCACTATCATCTATGACATC[A/G]TCATGTATTAAACTTGCAGTGTGAATCATCTCTATAATCTCTGCCAAACGTTGATGCTCT
Contig40609_790	CTTCTTCTCCATTGCACTTTTTTCTTCATCTGTCTTTTCTTTGTTGCTGTACTCCTCGGG[A/G]TCTTCCTCAGCAAGTTTCCTAATCATGTCAAGAGCCTTGCGGATCAGTTTCTTCTTGATG
Contig40611_53	CCTTATTCTGTATATATTTGCCTGTAGTGCTGGTATATGATTGTACAATTTC[A/T]CTTTGCCAATAAAGCTCCTCAGAAATGGAAACTATATGAAGGGGAAATAAATACAAAGGA
Contig40612_723	GTTGGCCAGCGTGCTCATGAACTCCCGTGACCCGTCCCTCATCTGGTGGACCGTGCCACC[T/G]AGGGCGCGCTGGATCTCCTCTTTTCTTGAAGCCAATCTTCTGAGCTCCGCGGGGTCCCGG
Contig40612_804	TTTTCTTGAAGCCAATCTTCTGAGCTCCGCGGGGTCCCGGGACCAGCAGAGCACCTCTGC[A/G]ATGGCGTGCTCCGTCTTCATCCCTTCAATTCTCTTGAGCACAAATGCAAGAGGAGGCGAC
Contig40612_954	CGCCTGCTTCTCAAATTTGGTGTCGTCCTCCACGATCACCCCCTCCCACTCGAAGATGAC[A/G]CCGAGCCAGCCGCAGCCCATGCGCTCGAGCCGCAGCAGCGGGTTGTGCAGGCTCGGGTCG
Contig40615_1162	GCTGTACTTGCTCACCTCCGGCCCGACCTCCACCACCTCGCCTACCACCTCATGCCCGGG[A/C]ACCATGGGGTATTTTGAAGCACCAAGGTGGTTCTTGGTCTGGTGGAGGTCAGTGTGGCAG
Contig40615_125	CGGTCGACAGGGACATAGCAAATCCGTTATTATTAGGCCGGACTTATACCAAACATTTCT[T/C]CCTATTGAAACTAACATGCACACTCTGAATCTCTGATAGAAGACGGAAACACATTCACAC
Contig40621_1539	CGGTGAGCCCATGTCCAAGTATGCCGCAATGGCGCACGTCAATACAAAGTTTGTCGCCGA[T/C]GAGCTCAACGATTCTGAAGGCGACAGCGAGGCTGGTTCAAGCAGCAGCAACACCAACAAC
Contig40624_321	ATCTGGATTTGTCTTTGAAATGCCAAGCTTTATCAAGCGTCGAATCATTACATCAGCAAA[A/G]CGCCTTTTCCCTTCTTTGTTTGGTGGGCACAATCTATTGAATAGAGCTTTGTCTGATTGA
Contig40624_468	AATCGCAGCAGCAAGAAGATTGTTTGCAGCTGTAATTGCATGGATATCTCCAGTCATATG[A/G]AGATTGAACTCATCCATGGGTATAACTTGACTGTAGCCACCTCCAGCAGCACCCCCCTTG
Contig40624_549	TATAACTTGACTGTAGCCACCTCCAGCAGCACCCCCCTTGATTCCAAAGGTAGGCCCTTG[T/C]GATGGTTGACGGACGCAAGTGACAACCTTTTTATCAAGAAACGCCCCCAGCGCCTGGCAC
Contig40627_488	AAGCTTCCCAACCTTCAAATTGAGTCCCTTCACTATATTTGGGGTAGCAAATGTTTTCCG[A/T]GCTCCAATTCCATAACTGTCAAAAACAGGAATCGGTATTCTTCTGTCATGGAATGCAACA
Contig40635_650	GGTGGAGTCGGTGAGCTCGGCGTTGACGACGCTGTCGTCGCCGAGCCACATCTCGTACTG[C/G]AGCAGGTTGAGGCCGAGGTCGAAGTCGTTCTTGTTCTCGAGGCTGAGGTGGATGGTGGCG
Contig40638_733	TGCATCTTCTGGCAATGGTGCTTATTGTAATGGGCAAAAGATTCATGTCAGTCCAACGGA[T/C]AAGGTGGAACAATCTCTTCTGGTTACTGGGTTTGGATATGAACATGATGACCCATGGCTG
Contig40640_647	CAGCCGCGTATGCAAGTTCCACTGATGGATATTTCACATGGTCAGGAGCTTTGAATGTCA[A/G]TGAGCCCAGCTTGCAAAGATCCAGCCGGGGCCAAGTCACCTCAGAGCAATACACTCTGTC
Contig40640_795	TAACCGCATATCTGGCCATCCCAGCTGAGCCAGGACAGATGAATCCTGGGTTTCAATCAT[A/G]GAGTGTATGATAGACTGTGGGTGAATTACAATCTCAATGTCATCATATTCAGCACCAAAC
Contig40643_1058	AATGGAGTGAGTGTGCCAGCTGCTGCACCAAAGTTACCTTCTCCATCTATTCCCAGAGCA[A/T]GCTCTCCCCCAGGGCAAGTTAATGGTGTTCATGATAAGCCTGTCGAAGTTGTAGCTGCAC
Contig40646_609	GCTGCCGTTCTCGGGGAACGCCGGCTCCTCCTTCTCGCCCGACGATTCTTCTTCTTGTTC[T/C]TGCACCGGGACAGCCGCCGCGGCCTCCGGCACGACGTTGGTGTTGGTGGTCGTCCGCTTC
Contig40648_1095	ATCAGTGACCATGCCCTCCATTTTTGAAGTAAATTGACCACCACACTGTTGTTTTAGCTT[C/G]GTCAGAATGCTTCTTTCGTGCTCATCATTAGCACTTTTGTCGAATAGCAATCTCCTTGCC
Contig40648_1413	AAAAGCCTCTTTAAGTGCCTTATGGAAAAGAGTATGCCCCTGGAAACAGTCGGTGACATA[A/T]GCTACATACTTGTCATGCAGTTCGATTATTTTCCGGACAAAAACCTGTTCTTGCAAACCA
Contig40648_1968	CTCATAACATTCCATATTGCCCAAGCCGATTCCAACAAATATATCCAAGATGTTCTTTAA[T/C]AGAGCCCTGTCAATTTGTTCACCCTCACGTTCTTGGTCTATCAATGAAATCACTGCACTT
Contig40648_951	AGGAAGGTTTATGTCAAATGATTTATAAGTTGGCCAGAATCCTGTTGTCAGAACAGTGAC[A/C]GCCAAGTCTATCCCAGGATTCAATTCAGAGTGTGTGCTTATAAACTCTTCAAACTTAGTT
Contig40649_453	GTTCCACGAGGGCTGAGCCTTGTCGTCGAACCCATCACCGAGGCCACCCACGATCCCAAC[A/G]TCAGCTAAGTTCACCTTCTTCGGTCCGGTTATGTTCAGATCAATCAATCCACGGCTCAAA
Contig40649_519	TAAGTTCACCTTCTTCGGTCCGGTTATGTTCAGATCAATCAATCCACGGCTCAAAGAGTC[A/G]GCCCATATGCTAGATTTGACCTGAACATTTTCTTTCTTGGTATTAGACTTGGGAACCGCC
Contig40649_936	AACATTGGAGCTGAAGTCGCCAAATGGGTCAGATCCACCAAAGCTGCTTAAAGGAATATC[A/G]CCGAAAGGATCAAATGGTTCAGGTACTGTCTTCTTGGACACAGAACTATTAGCAACAGAA
Contig40650_320	ATACGTAGCCCCAGCAAGAATTACAGGGATAAAGAGACCAGATGGGACAGCAATACCATA[T/C]GTCAAGAGGCCAAGGCAGTAAATAGCGGTGAAGAATACGAAAAGACTAGACATGTGGAAC
Contig40650_926	AGCAGTTGTAAAGAATGTTCTCCACAGAAGAGCACTTCGCCACCATGATGCTGCTTCCTC[A/G]AGAGCAAAGAGTACACCACCAACAGGTGCACGAAATGCTGCTGCTACTCCAGCTGCTGCA
Contig40658_822	CTCCCTAGGGTATTTGGTGGTACGGCAAGGAGCTTGGAATTCACTCTTGCTGTTTTTACC[A/C]GCAATGCCACCCAAAACTAGTAGAGGAAATGTAACCAAGGTCCAGATGAGCACAATGACA
Contig40658_97	AACAAAGTAATACTGTCCGGATGTCACATAGGAGATAATACATGGGAGGAAGGAAAAGAC[A/G]ATTTATCATACCAGTCGCACAAACAGAACAACAAATTTATAGGTTCATTACCTGTTCCTA
Contig40659_1184	CACGCCATCTACATCCTTCCAAACCTGGATTTCTCTTAAACCCAAGGCTTTGCCAATGGT[T/C]GTAGCAGTCAAGTCACTTCCACCCCTTCCTAAAGTAGTGACTGCACATGATTTCCATCCC
Contig40660_160	GCTGCCAATCCCACGGGACTGCTGCAGCGTCTGGGCAAACGCCTGGTATTTGCGGATGTC[T/C]GCATCGCTAACACTCCGCCGTGCATACTTCATTGACTCCTCGAAGTGGGCAGCCTTGATC
Contig40660_610	AATGATGAAGACAGTTTTCTTAGCATTCATGCCATCCATCTCTGTCAGAAGCTGATTCAG[T/C]ACTCTATCAGCAGCACCACCAGCATCGCCCTGGCTACCTCCTCTCTGTGTGGCAATTGAG
Contig40661_72	CAGATCACCATCCTACAAAGGCGCATTGCTTCCGAGCATGTTCAGGGATGAGCTTCACCA[T/G]GATGTCCATTGGCACCCCCTTCAACTCATGGGACTTGAAGTTGAAGAGGGGAGGAAGGAA
Contig40664_273	GTTCTCACTTGTCCCTGGAAGAACAGCATCCTCTGCTTCCTGGATGATGTCCTCGATCTC[A/G]GAGTCCCTATTCACAGTTTCCCTGCACAATATACGTCCTATGTCATATGGCGTGAGGCCA
Contig40664_348	AGTTTCCCTGCACAATATACGTCCTATGTCATATGGCGTGAGGCCACGTGCCGCCCCCTT[T/C]TTCAACAGCATGGTGCTGATGCGCAGGACACGGGCACAGCTTGAAGACAGCTCCCACCCG
Contig40668_1127	CATGGTCTTGGCCGCCTTCTTCCTCGCCACCGCCACCATGACGTGGTCCATGGACTCGTC[A/G]TTCATGACGACCTCGAAGGTGATGGTGTCCTTCCTGGGGAATACGAGCTCGAGGAGCTTG
Contig40672_227	AATTGCTGTATTTTAACCCTCCTCCCAGTCAATACCATCTTCTTCGTCGCCAGATTCTGG[A/G]GCCTCGGCGTTCAAATCTACAAACTTATAGGGCTCTGATGTATTCCCTAAAGGTTCCTGC
Contig40673_1582	ACCAAAGAAATGCTTCAGTGCTCTCCATGTCATGTATGGAACATATGAAGGAGTGACGCT[A/G]TCTGGAAAACCTTCGGGCACAACATATGACCTTATGAAGTTCATAATTTCCTCGGCGGGC
Contig40673_532	AAGCAGCGACTCCGACATTATCCATCCCTGTTCTCTTGCTTTCCTCTTGAATATTCCATA[T/C]GATGATGTAACAATCTTGCAAGATTCTTCAATGTGTGGTAGAAAGTCCATGTTCAGAGGG
Contig40673_721	CGATGCAGTAATAAAATGCAGCAAGACATGTGCATGGAAGGCAGCTTTGAGAACGTCATC[T/C]TGCCTTGCTTGGTCCTTGAGCAAAGCATAAACCCTGTCCTTTGTAGGGTTATATGTAACA
Contig40673_964	CTCCTCTGAGTTTCCTTCCTTCAATGAAGGAACATGCCCAGTCTTTACGAAGGAATCCAC[T/C]GCCACAGTGAATCTTGCCGTATTTAGCGTGTTCAGCACAACAGACCTTACCTCTTGATAT
Contig40676_294	CGGTATATATGGTGCTAATAGTCCTGAATGGATTATCACGATGGAGGCTTGCAATGCCCA[T/C]GGAATCTACTGTGTTCCATTATATGACACTCTTGGGGCTGGTGCGATAGAGTTTATTTTG
Contig40676_399	GATAGAGTTTATTTTGTGCCATGCAGAAGTTGAAATTGCTTTTGCAGAAGAGAAGAAAGT[T/C]GATGAGCTCTTGAAGACATTTCCCAAGTCAACCGAGTTCTTGAAAACTATTGTGAGTTTT
Contig40677_1150	CGTCTCGGTGTACACCATCCCTTCAATGAAATCGGGGACCTTGGAAGGGTCGCCATCCCT[C/G]GGCGCGAAGGAGTCCGCATAGCCCTGTGCAATGTCCTTGAGAGATCCCTTGACTGGGGTG
Contig40677_129	AGTTCTCTAAGCAAATCAACAACAAAGGGGTAAACGAAGTTGCCGAGTACAGACGGCAGC[A/G]AGTGCTACGAATTAATGCTACACGATGAGTTCTAATAATCAAGCAAAATAGTCCTCAGTT
Contig40677_678	GCTCCGGGTACACCATCGTCTTCACTGGGAGCTTGTACAGACGGTGAGGGCACAGCCACA[A/G]TGGGTACACCTCCATTTCCCGGTGAACAAACTCGAGAGCCTCTCCAACCTTGTACAGGGG
Contig40687_610	CCTATTGAGCAGGAGACCGACTTGACGGCGATTATGGTGGCGGGGCGCGGCTCGGAGCAT[C/G]GCCGTACGAAGCTTCTTAGTGGGGTGATCAAGCCACAGAGGACCCTCACGCAGATCAGGT
Contig40688_1248	TGCAAAGTTTAACTTCAATGATTTCCTGAAGCAAACAAAAGCTATCGCGCAAATGGGTTC[A/G]TTCAGTCGTATACTTGGCATGATTCCAGGCATGAATAAGGTTACTCCAGCACAAATTCGC
Contig40688_489	GCAGCAGTTGGTGAAGGTTGTGAATGATGAACTTGTACAACTGATGGGTGGGGAGGTATC[T/C]GATTTAGTATATGCGAAATCTGGCCCAACAGTTATCTTACTGGCAGGTTTGCAAGGTGTT
Contig40688_651	AAAGAAGGGGAAGAGCTGTATGCTGGTTGCTGCTGATGTTTACAGGCCTGCTGCCATTGA[T/C]CAACTTACTATTCTGGGTAAAAAGGTTGGTGTACCAGTTTACTCAGAAGGAACAGAAGCA
Contig40692_1736	GTCGAGCCACTGGAGGAGGCAGTCCTGGTGCACGAACTTGATGCTGCCGCTGCAGGCGCA[C/G]GGGTAGCGGAGCGGGTGCTCGTCGTCGCCGCGGTTGCGGCAGATCCGGCACACGTCGCCC
Contig40697_639	TTGCCCGGCTGCACCGAAACCAGCAGCAATAAGGGCATTCAGTGTGGCATCTCGATCAGC[A/G]TCAGGAAGGATGATAGCATGATTCTTGGCACCCATGTTACACTGAACACGCTTCCCTTTT
Contig40697_972	GTTGCCACAAGTGACAGCTATGGGGAACATCCATAGAGGAATCATAGCAGGGAAATTGAA[C/G]GGGCATATCCCTGCACATACACCAAGTGGCTCCCTTATACTGAAGGTGTCAATCCCATGA
Contig40698_564	CTCCTCAGTCAACGGCGATGCCGACTACATGCGGAGCGATAGCATGACCAGGGGCGGCGT[T/C]GGCGACACCCTCCGGAGCAGGAGCTACAACTCCGAGGGCGACCGCGATATCCAGGTGGCC
Contig40700_112	CGGTGGCGGTGCTGGTTGGAACTCCCGCCCTGGTTGGGGGGACCGCAGGGACCGCGAACC[A/T]AACCCTTTTGGCGATAGTGAGCCAGTTCCTGCTGTGGCCGCAGATGTTGACTTCGAGGGT
Contig40708_1209	GACAAGCTTCAGATTAGTACTGACAGCAATCATGTGTTTGGAAACGGCCTGAGGTCCAAG[A/G]GAAGAGACGATCCACTCCTTAATAGTTCTAGCATTTAACATTGTCTCGGCTGTCGTGAAA
Contig40708_1344	CACAACAAGAGTGGTTGCAGGATCTAAGTCTTTGATGCTTCGTGCAACATCAACTGGATC[A/C]ACATTTGCAAGAAATCTCAGTTGTCGCCCTTTGGCAGATTCTGCCGCTGCTGGGTCAGTC
Contig40708_303	GGATGGCTCCACCGCAAGATACCGTGCCAGCAGACTTGCGCTGCTGGGGTTAAAGCCCTC[T/G]ACGGGCTTTCCTTCCATTCGTGATGCATGCAGCTGTTTCCTCACTTGAGAAGCCAGTGAC
Contig40708_744	GCCAATAAAATCACAAGGAATAACTCTTCCCTGATGAATTAATTGATAGAAGCTGTGTTG[T/C]CCATTTGTTCCAGGTTCACCAAAATCAATTTCACCAGCCTCATAGGGAAGGCGAACACCA
Contig40729_693	CTCTTTGCCTTCCCTCGTGGTCACACTGAAGTCAATGTGTGACTGGCGAAGCAGCATGAT[T/C]AGCGGCGGGTGGAGCCGGAGTGCCTCCTTGATGCACCGGTAGAGGACATCCATCTCCGCC
Contig40730_423	AATCTACAACTTCAAAGATACCTCGGGATCATCGTGCATCCCTGTGTAAACTGAAACAAT[T/C]GACAGTCATCTATGTTCTTCAAATGCAAACTGTAAATCCCTCAGTAGCTTCCCATTGGAG
Contig40739_343	gagccgcgtagacgtcctctcggaggcgctccccttcatccagcgcttcaagggcaagac[T/G]gtggtggtcaagtacggcggcgccgcgatgaagtcccccgagctccaggcgtccgtgatc
Contig40744_947	TATTGCCCCGGAGCATGCATTTGGATCTGATGAATCAAAGCAAGATCTGGCTGTAGTTCC[T/C]CCCAACACAACTGTTTATTATGACGTTGAACTAGTGTCCTTTGAGAAGGAGAAGGAATCA
Contig40745_1490	CCTGTTGAACAGGGACCCTTCCCTTCGCAAGATCACCACCACCCACAATAGCCCAGCCAC[A/G]GGGTCCAACGACAAGGTGATCTTCACCACCAACCCATGCGACATTCCCAATATCACGGGG
Contig40748_369	GGAGCAAACCGGCGTTGAAACGACCATCTCGGTCGAAGATTTCGGCGCCCAGTTCGTGGA[T/C]GCAGAAGAGTTGCTCCAAGAAAGAAAGGTTCTTGATCTCCAAGGCTGCTGAAGCAGAGCA
Contig40754_629	GTCACGTCTGGCGAGATAATCATTTACAGTGACAACATGGACTCCTTTCCCACTTAATGC[A/G]TTTAAGTAAGCTGGCAGAATAGCCACGAGTGTCTTCCCCTCTCCAGTCTTCATTTCTGCA
Contig40767_698	CTTTCAATTGTCGCCATTTCATTCTCAGAAACATATGCAAGATTTTCCTTGATTGTCTCT[T/C]TAAGCATCTCGGTGGGGAAATCCTTGGTCTTCATATGGTCAATATTCAACTTAAATTCAT
Contig40775_331	AACCCATTCAGCTGGGCAAAGAGATCGGTAGTACTTGGCAAATTTCTCACATTCAGAAGT[A/G]TCATCCCCTTTGGCACTGACGCACCTGTGGAACTCAACATAGCGAGTAAAACAGTGCCTG
Contig40777_594	TGCATTGTAACGACCCTTGTCTGCATACTCTACCCACCTGTGCCTTCCATACTGCGTGTC[A/G]TGTACTTTCTCATAGTACTTGTTTCCGAAACTGTCAACTCCTACAAGGGTTGCACCAATG
Contig40779_815	GGCGTCCATGCCGGACACCGGCTCCGACTTGTAGGCGCTGAGAAGCTGCCCCGCGCCAGC[A/G]TGCGTGTGCGTCGACGCGCTCTGGAACTCGTCGCGATCCTGGTCCTCCGAGCATACCGGG
Contig40779_899	GAACTCGTCGCGATCCTGGTCCTCCGAGCATACCGGGTCCTCGACCTTGCCGCGCTTTCC[A/G]TTGCCGGCGTTCTCTGACGATGAGTTGGTGGAGTCCATCTCCGCGCCGAACTCCTCCTTG
Contig40783_1050	ATCAAAGCTGATGCATACGTTGCAGCTTGTGATGTCCCAGGGATCAAAAGACTACTGCCG[T/G]CAGAATGGAGGGAATGGGATATGTTTGACAACATATACAAATTAGATGGTGTTCCTGTAG
Contig40783_1496	CGGACAATCGTTGTACCGTGAAGCTCCTGGAAATGACCCATTTAGACCTGATCAGAAGAC[A/G]CCAGTTAAAAATTTCTTCCTGTCTGGCTCGTACACGAAACAGGACTATATCGACAGCATG
Contig40783_419	CAGCAACCTTTTCCGCCTTCTGAAGAAGGTTGGGGCTGAAAATAATCTACTAGTCAAGGA[T/G]CACACCCATACTTTCGTGAACAAAGGGGGCGTCATTGGTGAACTTGATTTTCGGTTCCCT
Contig40783_488	TACTTTCGTGAACAAAGGGGGCGTCATTGGTGAACTTGATTTTCGGTTCCCTGTCGGAGC[A/T]CCATTGCATGGTATACAAGCATTCTTACGAACTAACCAACTCAAGGTTTATGATAAAGCA
Contig40784_663	CCCTGCCACGACTGGCGCCCCCTTCGGTATGATGGAGAAGGGGGTCTTCTCGCCGCCCCA[T/C]ACCTTCACCGTGGCATGCTTGGCCTTGTCCATCTTCTCCGTCTGGATCTTGTCGATTGCT
Contig40785_489	TGGTTTCCATCCACTCTCAGGCCAGAGAACAAGTTGCAGTGTGGAAAGCAATGACCGAAT[A/G]TTTCCTTCTTTTCCCCGTGACCATTCCCGGATTTTCGATTCAGATATCTTTATTTGCTCC
Contig40787_741	TTCCTTGAAAGGCTTATAAGTCGCCTCCAGAATTATCTGACCTCGAGATTTCTCATTTTG[T/G]ATATCATTTGGATCCATGGTCTTCAGTAAGTTAAGAGTCAGAACTTTAGTCTCCTCTGGG
Contig40788_1243	GCGGGCGACGGGGACGCCGGCGGGGTTGGGGGCGGGCTTGAGGCGGTCGAAGGAGTAGGC[A/G]AGCTTGACGAGGTCGGACTGGAGCGCGCAGGTGACGTCGAGGTCCTGGAGCTGGCGGAGG
Contig40791_572	GTCTAACTCAGATTCAAAAACAATAGCATCGCCTTGTTCAGTGAAGCGGGCCCTATCTTG[T/C]AAGTTGTCTAGGTAATCCAGAGTTTCAAGACCTTCTACTCTTATCTCGCTTATATCAGAA
Contig40802_1060	AAGGAGCAGGGTCAGCATGGAAGCACTTTGGGCATTAGAAGGCGAAGCATGTTGGGAGAG[A/G]GTGGGGAGGCCGTTAGCAGCACCGGTATTGGTGGGGGTTGGCAACTCGCATATAAATGGT
Contig40802_1209	GGAAGGAGGCTTCAAAAGGATCTACTTGCACCAAGAGGGAGTGCCAGACTCGAGAAGGGG[T/C]TCTGTTGTTTCACTTCCTGGTGGGGATGCCCCTGAAGGCAGTGGGTTTATACATGCTGCT
Contig40802_51	ATCGTGGCCATGTCGCTCATCGGCGCGACCATCATCACCACCTTCTCCGG[C/G]CCCGTCTCCGACATGGTCGGCCGGCGCCCGATGATGATCCTCTCCTCGGTCCTCTACTTC
Contig40802_582	CGTTGAAGGTTTGGACGTTGGAGGAGACACCTCCATTGAAGAGTACATCATTGGACCTAA[T/C]GACGGTGCTGACGATCATGTTGTTGATGGCGATAATGAGCAAATAACCCTATATGGACCT
Contig40802_780	TCATGGCAGCATGGTGAACCAGAGTATACCCCTTATGGATCCTCTAGTCACGCTCTTTGG[T/G]AGTGTTCACGAGAACATGCCTCAAGCGGGAGGAAGCATGCGGAGCACATTGTTCCCCAAC
Contig40802_993	TGGAGGCGACTATGAAGACAATGTCCACAGCCCGCTGCTGTCACGACAGACCACAAACAC[A/T]GATGTGAAGGAGCAGGGTCAGCATGGAAGCACTTTGGGCATTAGAAGGCGAAGCATGTTG
Contig40807_858	CATCCATATACCTTTGGTTGTCTGTGACCTTCCTCTGAAAGCATCCATCTCCCTAAAATT[T/C]GTGCGGAAAAGATGATTCAAAAGTGTACTCTTTCCACTACTTTGTGGGCCCATTATAGAC
Contig40817_281	GACCCAAGAAATATGATTCCAGGGTCAAGATAATAGGCGACTACCTCCTCCGCACGACGT[C/G]CCGCATCTCAGGCACTCTGATCATCATGTTAGCACCATCATTCACGGACCTTCGATCGTG
Contig40825_161	GACACGAAAGCTTTACATTATCCTCTGTTTTCAAGCAATGCCCAGACTCTCGTATGGATT[C/G]GCAGCAAACTTTACATGGGCGCAGACTTCTGTGTGTGTCACTCGTTCGCTCACTCTGCAG
Contig40826_313	GCCGCCTCGGCCGCCGACAGCAAGAATAATCCTGCCGATGAGCTTGTGACCTTGATCAAC[T/G]CCAACCGCACCGCCAGCAAGGCACATACTCTTGCTGATAATCAAGGTCTTGGATGCATTG
Contig40828_1699	ACCTTGGAGAAACCTGCAGTTTCTCCCCAAAATTTCTTCACGGCAATATTCTGTCAACTG[T/C]AGGAAACTATCGGACGCAAATATAATAGGATTATCTGGTAATCTTGGGTCAGTAATGACA
Contig40850_210	TCCAAAGGCCAGGCAGCTCTGAATTAGAGTTTGTGGTGCACCTGGAAAACTCAAAGCAAG[A/T]CCAGTGCAACAACCTGCAACTCCTGCATTAATAACATCATCTTTTCCACGTAGCTGTCTC
Contig40858_762	TACTTACATGTTAAGTAAGCCAGAGTGCAAGGTTGAATTCGATATGGAAGGTAAAGCATG[T/C]GGTGTGACATCAGAAGGTGAAACCGCAAAATGCAAGAAAGTTGTCTGTGATCCTTCATAC
Contig40884_429	GAAGAGGCGCTATAGAACCCTAAGGTTGGTAAGGAATGACGCACAGAAGTCCAGGAAAAG[C/G]AGCTGAGGTCCAGTAATTCTCTGCATGTCCAGCAGGTACTTGTCATCCCTGGTCTTGTAA
Contig40901_411	TGTTACACCGAGGAAGCTAGTGTTGGTGTTGGATCTTTCCACTTTGATAAAGCCCGTGCC[A/C]GTCGTGTGATGCTGCTTGTCGATGCAGTTGATCCCATGGTAATACTGCGTCTCCACGTGC
Contig40919_1095	GACGGGGAACTGCCTGGTGAAGAAGTTCAAGAAGCCCAAGGAGGACCGGTCGAACCAGAA[T/C]CTCTTCTTCTCGCAGGTGGACATGCGGCTGGTGGCGCGGGTGCTGCGGATGCCGAGGATC
Contig40919_912	GGAGTCGATGCACATCTTGTGGGAGTTCATCAAGGCGGACAGAGCTGAGACACCGGCTAC[A/G]TCGGTCCTGAAGGGCTTGTCGAGCCCCCACGTCGAGCTCCAGGACCCCTTGGACCATGAT
Contig40920_1441	GCACATTTTCTGGAACTATCTTTCCAGGCCGAAATCCAGGGACCTTGAAACGCTTTGAGT[A/G]CTCCATAAGGGTGGTCTGGTAACATTCTTGGCATATAGACGGAGGCACCTCCACGCTGAA
Contig40920_284	CCACTCGAGCACCTTTGCAGCCTCAAGAACATCTTGAACCTGCTGCTTGATGTTCCCCTC[A/G]TCGTAGTCCTGGTTATAGCGTTTGAACTCTTCTATGGAGTTCTCAACTTCCTTGATGAGC
Contig40921_119	GAGCAAGGTCAAGTACGAGCTCGACAAGAAGACCGGCATGATCAAGGTTGACCGGATCCT[C/G]TACTCGTCCGTGGTGTACCCGCACAACTACGGCTTCGTCCCACGCACCCTCTGCGAGGAC
Contig40932_1010	TTGGGTTGAGCTTTCCATCATATTCAAATTTGCTGAACATGAGCTGTATTGCAGTGATGT[A/T]GCTTGCATCAAAGGGTGGCGCATCAAGTTTAGTACGGGCACGAAATACAGGTATCAGTGA
Contig40934_1242	TTTTGCTACGGCATCAATCTCATCAATAAAAATAATTGACGGTGCGTCCTTTTTGGCCCT[A/G]GCAAATAGTTCACGTACTCGAGCTGCTCCCATGCCTACATATAGCTCCACAAATTCACTG
Contig40939_359	ATCTGGGACTTCGGACTCCTTATGTCGCTTGCAATAGGAGCACATCAGCTTAACCTTCTT[A/G]GGTGCACTGTCTGGGAGGGGTTCCTTCTTTTTCCATCTCTCAAATGAGCTCAAAATGTCT
Contig40939_494	ATCCATTGCAAGGATGAGATCAAAATCTCGGAAGTCTGAGGGTCTGGTAGGCCTGGATAT[T/C]GAGGTCACCTCAATCCCCCGCTTCTTGGAAGTTGCTATCATCCTTGAGTCAGCTTTATTT
Contig40940_1327	GCGATACAATGACTCGGGAACAAACTCCATAACCAGGTTGAGGAAAAGTTCATCTCTGCT[A/T]GTGGTAGAGAAGAAGCAGTGCTTCAGACAGACAACATTGCAATGTTCCATCGATCGCATT
Contig40940_349	ATAAAGGAGCTCAAGCATTAAATGTTACATCAGGGGCTGGCTAGGCAAATACATACCCCC[C/G]TCGTACAAACGCAATGGCACCGGCTTGTCTTCAGCTTTCCAATAATGGGTTGTCAGATTC
Contig40949_1080	AATATATATACTGTTTTCCTGTTTGTGTAATCTGTGTAGTCCGGTCCCACTCTTCTATCG[A/C]TTGTACCTATGTTCACCCAGACAAATGCCCATATTGTTTGCCCTTTGGGGC
Contig40952_108	ATACTAACGATGTACAACGGTGTCGCAAGATGACATGCCACCAAACGATGCAACGAAGAG[C/G]CTTGAGTTCTGTTCTGGGTTTAACTACATAGTAACACTGACGACCAAAATAGACCTGAAT
Contig40952_476	GGCTCTGACGGGCATTCATGAACTTGATCTGCTGCTCCAGGCTCTCTTTCTCTGCCTTCA[A/G]CTTTTGCTTCTCATCCCGCAGCTCGTTCTTCTCAGCCTTCAGCTCTTTGATCTTCTCTTG
Contig40956_1230	TAGTGAACAGATTTAGCATTCCTTTAACTTCCTCAGAGCCCTCGGACCCAGGCATCATCA[A/G]TGTCCTCGGATGAGGCAACAATGCACCAGAAACATCACCCCAATAGTCAGAATTAGCCAC
Contig40956_1336	GTCAGAATTAGCCACATACCATTCCATTGTCTTCCTCAGGCCCTCCTCCCATCTAGTGCG[T/C]TCAGACCACCCAAGACTCTTAAGCTTCTCATCATCCAAAAAGTACCTCTGATCATTGAAA
Contig40956_2233	AATGCGGTTTGTGACATGGGAAGCGATGAAGCCAGCAGCTCCCGTAATGAGGATGCTCTT[A/G]GGCGTGTAGGGTGTCGCCATACCCTACAGACTGTAGTTTCTTAAATCCGTAGTGAGCACG
Contig40956_634	GTTTACCACCTTGTCGTAACGGCTAATCTTTGTGATAAAGTTTCGGGGATTGCTGAGGTC[A/C]GACGATATTGGCATCCGGACTCGCAGAGTGCAGACATTCTCGTACTCCTTCAACAGTTCC
Contig40957_1223	TGAGTCACGGTGAGCAAGTATATTTGAAACTGCTGTACTATCACACCCAAACCCTTTGAA[T/G]GCCTTGTGGAGGTCGATGGCGTCCTGGCGGGGGTTGGGAGGCGCCGGCGGCAAGGTGAGG
Contig40957_365	AAGTAATGCAAAGCAGCATGTCTGGCCGTAGAACATAGCCTAGTGGCTACCAACAAGCGA[C/G]AGCAGGAACGTCCGATAACTCCCTGATGTTTCAGAATGGATAGCATCACTTAACGGCTTT
Contig40957_743	TGCCAAGTGTGCCCAGCTGCGTTCAGTGAAGATACGAATGAAGGTTTTCTCATCTGTGCC[A/C]AGCTTTTTCTCACCAGCTTTGTACAGGTCCTTGGCGTCATGTGTCACTATAGTGGGATCA
Contig40962_1013	GGAGTTAGGGTACACCATAGTTTCGATTGTTGGTGGAGTGGGTAGGGAGGGTCGTTTTCT[T/C]ACGCGTGATTGCTGGAACCGGTTGTATTGCTCATTACCATTGGGATTGCCGTAAACATCC
Contig40978_317	GCCGTGGAGGTTGAGGTGAAGGCCGTGGAGGTGGAGGAGAAGGTTGACGAGGCTGCGACG[A/G]CGGCGGCGGCGGTGGCGGAGGAGGAGGAGGAGAAGAAGATGGAGGAGGCGGAGGCCGAGG
Contig40994_737	ACCTGTTCCTCCAACAAGACCTGCAGCTGTGTTGGCAACCAAGTTACCATAAAGATTGGG[T/C]GTAACCATAACATCAAATTGTTCAGGCTTTGAAACAAGTTGCATACAGCAATTGTCAACA
Contig41005_154	GAATATGCAAATTCAAGCGCGCGGTGCGTGGCACGGACGATCAAGTCGGTATAATGCTGC[T/G]CGCGGCAGCAGGCAAAAGGCTGCGCCGCTAAAGCTAGGCCGTGAGCTCCATGATGGCGCT
Contig41005_446	CTTGCTCAGGTCCTGCATCCTGAACTGCTGCGCGGCCTGCGCCTGCAGCTGGGAGCTGAG[A/G]TCCTCGATCTTGGCCTCCCCGAATATCACGTACGTCTCCGAGGTCGGGCTCTTGAACACG
Contig41010_370	AACTGAGAGCACTATGGTTTTCTCCTCCCAAGAGTGATGGATACACTGGAACTGGTATAT[A/C]TGGACCTTTGCCAAGGATATTCATTTCCGAACTTCTTGTAGATGAGCTGAGTGCTCCAAG
Contig41010_424	GTATATCTGGACCTTTGCCAAGGATATTCATTTCCGAACTTCTTGTAGATGAGCTGAGTG[A/C]TCCAAGCCAGGAAATTATATGCAAATACATTAAAACTTCAGCTAAAGGAAATAAATATGC
Contig41010_599	TTTCCAGGCTTTATCTAGGGAAAGTGAATATGCTGCATGGACTCTTGTTAATGGCTATGC[T/C]CTGAACCATGCCACTGTTTCCACCCATCGCTTAGAATCGGATATCAGAAGTATTAGTAAG
Contig41016_493	CAGGAAGCGCGCAAGGGAGTGCCTCCTGGCAATGGGGAGATCAGCCTGAAGCTTGCAAAT[T/C]GAGCTAGGATCTGCAAGAGCCTGAAGTTGTCCAGTTGCTACAGAAGTGCTCTGTAGTGAA
Contig41018_102	GACACGTAGGATCTGGAAATCATTTTCCTCAAAATTAGTAATATTCTCCCGCCAGAAGTT[T/C]GGGTCTTTGTGCATTGGAGACCAATCGAGATGGCCAAGAAGAACTTGCTGTTTGTATTTA
Contig41018_276	CAGTGCATCCAATAAATCCTCATCACTCCATGCTTGAGCTTTCAAGTTCTGTACTATATG[A/T]GGCAACCCAAGATCAATCATTTGGGCAGCAAATGCGCCCTTTCCAGCAAATTACGGAAGG
Contig41021_128	CGGGGAGCTGTTTGAGCGCATCTGTGATCGTGGACGGTTCAGTGAGGACGAGGCCAGGTA[T/C]TTCTTTCAGCAGTTGATCTGTGGTGTGAGCTACTGCCATCACATGCAAATATGCCATAGA
Contig41021_970	GAAGAAGTATGCGGAGTAAGTTACTTGTAGATAATCGGCTCATCATGGAACTGCAGCACT[T/C]GGTGTGGTATATGCAATTTTTGCTGGAAGTTTGCTTCTGTTTGGTTTTCCTTCCTGTGTA
Contig41022_380	ATGGTGGCCTGTTCCGACGCATATCATGACCTGCATCCTCTCCCCCGAAGCCCTAGCAGC[A/G]CCCCTCAGGGAACCTAGCTCAACCTTCAGGATATGAATTGCTTCGCTTACATGGAGGCCA
Contig41023_423	CGCCTTTTTCTTCTTCTTCGCCTTTGGTGGGGCCAGTACCACCTTTATTGCCGCATCAAA[T/C]ACGCCCTTGACATTTAGTTGAGTCTTCGAGCTGCATTCGATGTAGTATGGGGCGCCTATT
Contig41023_672	ATGCTTCAGCTCAGGAATCCACTTCTTTGAAACATTCTCATAGCTGGCCTTGCTGATAAG[T/C]GAGAAGGCCAGAAGGAAGACATCAGCTCCACGATAACTCAGCGGTCTCAGTCTGTTGTAA
Contig41024_927	TTTCCATGAGTCAGTGCAGCTAGATAGTTTTGACATTGACAGAACTCTGCATTTGATACC[A/G]CATGATGGAGAATTTTCTGTAATGAACTACCGGATGACTCAAGAATTTAAGCC
Contig41027_1224	TTCAGTTGGTGCTACTATTCGTATCTACATTGAGCAGTATGAGAATGATTCATCCAAAAC[T/C]GGGAGGGAGTCTTCGGATGCTCTTTCCCCACTGGTTGATGTCGCCCTGAAGCTTTCAAAG
Contig41028_1457	ATGGGCCAGATGGACCTGAGCCCCTCCAGGAGGCCGTGGTCGCGGAGGTGCTGGTACGTC[T/C]GCACCACCGATCCGTCCGCGTGCACCATCGTGTACCACAGGAGGATGACGAAGGGCGGGC
Contig41030_1003	AGGTGAAGCACCCGTTCCGGAACCTCCTCCAGCGCCGCAACCCCAGCTCGTCATCGCGGT[C/G]CTCCTCCAGATCTTCCAGCAGTTCACGGGCATCAACGCCATCATGTTCTACGCGCCCGTG
Contig41031_317	GCGATGACCTGCCGAGACCGATCCATTGCCCGAATAGTCTCCTCGGCGCGGGTGCTGGTG[T/C]TGGTGCTGCTGTGGATTCTGATGCCCCGTGAGACTGCTGCGAGCTCCACCAGCTTGTCTC
Contig41035_1211	CGCTTTGTTCATCTTATCCTTGGTCAATGAGCCTCTTTTAACAAGGCCTTCAAGATTTCC[T/C]GCTATTGTTTTTTGTCCCCTTTGCAGAAATTGAGCATTTACTTCCTTGAGGACAACAGAT
Contig41035_1706	CCAAGGTTTACGATAATTTGCAATCTCCAGAGCCCAAAAGCGTGCCACTTTTATCAACTC[A/G]TCAGGGGAGCAAAGCGCATCAATAAGACCACGTTCTTTGCCTTCCTTTGCGGTAATGAAC
Contig41035_1817	GGTAATGAACTTCGATTGCAGCATCATTTCTATTGCTTTGGGCAGACCTACAAGCCTCGG[T/C]AGCCGCTGGGTTCCTCCAAATCCAGGCATGACTCCAAGAGTTAGCTCTGGCAATCCAAGT
Contig41035_953	AATTTCAAGCAAGGGCATAATATGAGCAGGGCTGAAAAAATGTGCCCCTATAATTCTATC[T/C]TGAGAATTTGTCTTCTCGCCGACAACATTCAAATCGATGGTGGACGTGTTCGATGCAAGT
Contig41047_159	GTCTGCGGCAGTGCAGCTTCACAGTTGAAGTCTTCTCAATAAATACGTAGCTAAAACGAG[T/C]ATGCAGGGAAAATAAAATACAAATACAAATGAATTTACTAACACAGCTGCACATAGCCGC
Contig41049_940	GTCGTAGTCCTTCTCCAGCTGCTTTGTCTTCCACCTCGCGCGCCGGTTCTGGAACCAGAT[A/C]GCCACCTGCCGGGGCTGCAGCCCCAGCGCGCGGGCAAGCTGGATCTTGCGCTCCGGGCTC
Contig41058_386	AGCTCACTCTTCTTCATCGCTGATCAGTGCGAACGAAAATGGCGCGAACTTGTAACCATC[A/G]CCCTCATAGAACTTGTTCTGGTACTCCACCCAATGGAGCCTCAAGGCATGAAGGAATGCG
Contig41066_313	CGGGGTGCTATTCTCCTGGTTCCCCAACATCCCATGGGACCGCCAGCCCTTCTCCGCCCT[T/C]CGAGACCTCTGCGACCCCTTTCTCGCCCTCTGCCGCGAGGTCATGCCGCCCGTGTTCGGC
Contig41068_254	GAAACTTGCTCAGTAAACCATTGGTGATCAGCGAACCCGTCGGGAACCATCCTCACTCCC[T/C]AGTCCAAGGGATCTCTGTGCATTAGCAATTCCCTCTTCGTCCCAGAACTGTGTGAAGATC
Contig41068_335	ATTAGCAATTCCCTCTTCGTCCCAGAACTGTGTGAAGATCTTGAAGAAAAAGTTTACATT[A/C]CGGGAGACACTGTATGCCATCACAGGAGGAAGAGGCTTGACAAGTGTGTCCACAGTGAAA
Contig41072_396	TATAGAAGGCCTGCTCTGAAAGGTCATCGTATTTCCCATCCAGCACACCCTGGAAACTTT[C/G]AACACCCTCCTTAAGCTCAACATACTTTCCAGGTGCACCTGTGAAAACTTCAGCAACATG
Contig41072_850	CACGGATGTAATAGAACCCTTCTTTGTGGTGGTAATCCGCTCCTGTAGTCCTCCCAGATC[A/T]GTAGCAAGGGTTGGTTGGTATCCCACAGCAGATGGAATACGTCCAAGCAGAGCAGACACC
Contig41075_1044	AATCTCCTTGACCTTCTCCATGTTCGTCTTCGTGAACTCCCACGGCATGTCCGGGCTGTT[T/C]TCCGGCGAATCGATGTGGTAGTTAAGCGCCGAGGAGAAGGTCCTGGAGAAGTAGCCCGTG
Contig41075_819	ACAAGGTGTAGTTCCACACACCAAAAGGTGATATTTTCCTACCTTAGTCCTGTTGAACAT[T/C]GAGTAAAATGTTGCAACTTCATAGACCCTGATCGGCGCAACTTCGACAATTTTAGCAATA
Contig41076_1075	AGCCTCTACAAATTGAACTTCCCCACCAAAAGTAGTCCAGACAAGCCCAACAGACACTCC[A/T]GGGGACGCCACACGATCTGCGGCTTCTCTATCGTCAAATCTAGGAGGCCCAAGCACTTTT
Contig41084_502	CAGCGGGTAATTCGCCGTCGCCAGCGCCGCCGCGAAGCCGCCGAGGCGGGCGTTCATGTC[C/G]AGCACGTTACGGTACCGTCCTTTCTGCTCGAACTGGTTGATCACCGCCCTGTAGTGGCGA
Contig41087_197	AATGAGAATGTTGTCAAAAACCGAACCAGCTTTTACCTGCCAAACTTCAATTCCAATATA[T/C]TTCAAAGGTTTCAGTACGTATAAATCTGGATCATCCTCAAACTCTGGATTATCAATCCAT
Contig41087_818	AGTGTCTCCACTATATTTCTTCTGGTTGACATAGCCAGACATTAGCTTAATATAGCCGCC[A/G]CCACACTCAATGTCCTGCTCAAACTTTATAGAATACTGGAGCACCAATGTTCGGCCCTTG
Contig41092_57	CGACCAGCATGTTGTTCTCCTGGGTGGGCTGCTCGAGCGTTCAGCAGGGGCTGGAG[T/C]GCCTTGACGACGATGCTCATATTAGGCCGAAAATCAGCCTCATATTGGACGCATAATGCA
Contig41099_600	CGCCGCAAAGAATCCAGAAATGGCACTGGCTCCAACAACAGTCGAAATTTCTCCAGCGCC[A/G]AATTTGTCCCTGAATAGCTCAACACTCTGGTCATAGGACGCAAGCATACCCATATTCAGT
Contig41107_980	TCCTTTGATTTGTGCATCAATTTGATCTTGGAGATCCATGTAATGGGCATAATGAGATTG[A/T]CTGTTTGATTGTATAGAACTTCATTTTCAACTACCATGTTGGGTGTCATGTGTTATTCTG
Contig41110_554	TATCGCTAGAGCTGTTGCTAATGAAACTGGTGCATTCTTCTTTCTGATTAATGGCCCAGA[A/G]ATTATGTCCAAGCTAGCAGGAGAAAGTGAGAGCAATCTCAGGAAGGCATTTGAAGAAGCT
Contig41111_379	ATACTTCTACAGCTTGGAGGGTTTGGGGAAGATGTCGGGCGTGAACTTCTGCGCGGCGCT[T/G]ATGCTCCCCTTGATCTTCAGCTTACCCCTAATGAACGCCATCTGCGGGTTGAGCTTGCCG
Contig41114_302	GTCATCGCCACCACCAAAGAGCACCTCGGTGTCCTCCAAGCTCCTGCCCCTCGTCTCCGG[A/C]AGGAAGCAGAACATGAACACCCACCCGGCGGCAGCAACACTAGCGTAAAGGTAGAAGCTT
Contig41117_289	TGACAGCCACCGGAAGGTGCGGGACAGCCACGACGGCCTCATCATCCAGAGGAACATGGC[C/G]CTCTTCTTCTCGGGCGGCGACAGGAAGGAGCTGAAGCTCAGGGTAACTGGCCGGATCTGG
Contig41121_93	ATGTGAGGGTGTGGGGTGGGGTGGAGCTGTCGAAAGATACAGCGCGTGGGGTGTGCGAGC[C/G]AGCGATGAGCTGTTTCTAGGAGGCCTGCCTCACACCGTCTCATCGCTCGCATTATTACTA
Contig41122_317	GAAGCTGGGGATGCAGATCAGGGGCGCGCTCATCACGGCGCTCTACCGCAAGGGGCTCCG[C/G]CTGTCGTGCTCGGCGCGGCAGAAGCACGGGCTGGGCATGATCGTCAACTACATGGCCGTC
Contig41124_917	TTTCTGATCTCCCACAATTGGTAGTTTTGTGTCAATCTCTATTTTGTTCAGTGCATAGCA[A/G]GGGGCCTCAAAAGTTGCAGTGATGCGAGGATTACCGGTATTTGCCCCTGAATATCCCCAC
Contig41125_1009	TCGGGTTTTGTGACTGCTTTGGTGTTTAGGGTAGGTCTATTCTGTATTGGGGTACAAGAT[A/G]GAGTGGCACAGAACAAGATGATCTGCACTTAGAGATTTTGATTTGTCAACTTGCTTAGAA
Contig41125_53	CTCCACCGACTGCATCCGCTTCCTGCAGTGGGCCCATCATCGTCATCGGCCT[C/G]GCCGTCATGGTCGTCTCCCTCATGGGCTTCGCCGGCGCCTGCTACCGCCAGACCTGGCTG
Contig41126_182	AATCTCGAATGAGAAGTAAGCCTCACAATATACACTGCATCAATTCATTGATTATTAGCC[A/G]AGAAGCTCCAGTGTTTGGTTCAAGCTCCGCCACACAATCCAGTCCACGAACAAAGATATC
Contig41130_1056	CTTGCGCAGGCTGGGGTCACGGTTAGAATACATTATCCTGATAGGCCTCCCGTTGATAGG[A/G]GTGAAGTTGAGCATTTCAAGAGCACGTGCAGCGTCAGCGGGGGTGTTGTAGTTGACATAG
Contig41130_816	AACGAAAGGCCCAACATACACCTTCTTGTCATTCATAAGCATACCATTGAGTTTCTCAAT[A/G]GCAGCATGAGCAGCCTCATCCCTCTCATACTGCACGAAGCCATAGCCCTTTGATTCTCCG
Contig41141_1083	CGTCCACATCTGGCAGGGCGACGAGGACGGGCTGGTGCCGGTGGTGCTGCAGAGATACAT[T/C]GCCAGCAAGCTCAGCTGGGTGAACTACCACGAGCTCTCCGAAACCGGGCACTTCCTGTCG
Contig41141_1194	CTTCCTGTCGCCTGTCCCAGGGCTAGGAGACACCGTTCTTAGGACCCTCTTCAGCCAAAG[T/C]TGAGCTCGCGACGTAGCAGTTGTCAGAAGCAGCAGCAGCTCGGAACATATGTCTGCTTGC
Contig41141_1405	GGTGGTGTAAGATGAACTTTTTTTTCTTCCTTTGTCGTGGATGTCGCCGCACGTGGCCAG[A/G]ATGTCTGCGCAAAATTGTGTTAAACCTTGGAAACGAGAAAGTGGAACTATTATACCATGA
Contig41142_823	TGTACTCGATGCTCTGTTCCCCTCTGTGCTTGGAGGAACATGTGCTATTCCTGGAGCTTT[T/C]GGTTGTGGAAAAACTGTCATTAGTCAGGCACTCTCAAAGTATTCCAATTCCGACACTGTG
Contig41145_61	TGGCAGTAGTATGATGTCAGATACCAATGAAAATTTCTAGAATATAAACACATCAAAGGG[T/C]AGGATTCCTCTCAACAACAGCAAGAGAAGCCATAAATCTACACCAAAGGCAGCAGTAGCA
Contig41149_415	TCTTCCGAGTATTTCTGCGTTTGACAGGGCCATTACTAAATGCCCAGTCAACACTTATTA[A/T]TTGTGAAAGAAGATCAGTTCCATCTGATTCTTTTATTGCAAGCTGGGCCTCCTCAAAGTT
Contig41159_820	TGGTAAATGCCTCCTTGAACTTAGTGGGAACAATGCCATTATTGTCATGGATGATGCAGA[T/C]ATTCCGCTAGCTGTGCGCTCTGTGTTGTTTGCTGCTGTTGGTACAGCAGGACAACGATGC
Contig41162_1527	ATACAGGGCCTGCCTATTGAAACAGCATCCTGTCCCCACATACATTGGACCCTGAATGCC[A/G]TCTAAACCTTTCATGTTGATATCAAAGAAGACTATGTTGCGATTAGCATATCGATCGTGC
Contig41163_51	CGCCGTCGCTGGAGGAGGAGGAGGAGGAGGTCTCGGCGGTGAAGGTGAAC[A/G]GCGAATCTCTGATGGTGCCGACCAAGAGGTCGATGTCGGTGAGCGCAATGTTGAGCGCGT
Contig41164_289	GGGTGGCTCTCCCAACGGTCTATCTGGCGTATGCACTCGAGGCTGATAAGGATTGAGCTG[A/T]AGATTTTGAGGAACCATCACCGAGCTCAATCTCCAGGTGTCTCCGCCGTTAAATCTGGGG
Contig41164_988	CGGAGGAATTACCATCATAGGGACGGCACCAACTAAATCACCTCCAGGAAATGTTGCCAT[A/G]GCCGCAAGATGAACACATCGAAAGTAGCAGCTGACATCAACATGTTGGCAAACAGAGGAG
Contig41170_417	GCGTCACTCAGCTCCTCATCATCGCTCTCCTCCTCCTCCTCCAAGGATACGTCTTCAGGC[T/G]TGGCGTATCTCTCGCAGTACTCTTTGACTTTCTGGTCGTAGGCGTTCTTGTCGCGCATCA
Contig41175_666	CGAGCAGCGTGATGGAGAAGGCGCGGTCTCCGGCGAGGAGGATGCGCTTGCAGGACTCGA[T/C]CATGGACATGAGGTGCCCGGCGCCCCACTCCGGCAGGAGCACCAGCGTGGGAGTCGGTGT
Contig41176_128	GTACAATACAACAAATGGAAGCATATTGGCCACGGAGCGCAAGTAGGCGCGCCGGTGTCA[A/T]TCCTCAAACCCAAAGCTCAATCTCAAATGGAATCACTACCGACTGACAAGAAGGAGACGC
Contig41176_234	ACAAGAAGGAGACGCGGCGTGCCGACCCGTCAATCAGATCACATGCCGGACACGGCGTAG[A/G]CCGCGGCCACGATGAAGCCGGCGACGATGGCGACCGACCCCTGGAGCGACGCGCCGCCGC
Contig41183_164	GACCCAACAACAAGCATAGGTGCATAGGCTGATAGGCATGCAATGTCTGCCAATACTAAT[T/G]GCAATGATGACAGGCCTGACATTGACTGCAATTAGATCCTTGCGGATCAGATACACACAA
Contig41184_137	ATTTAGAACTGCAGTGACACACAGAACAATCCTCCTCCGATAACAGGACAAACCGAAGTT[T/C]GACATTAACCCACAAAACAAGCACTCAAACAGTTGAGAAATTCCGATTACAACCAAGACG
Contig41184_548	ATCAAGCAAGTCCTGAATTCCAACAAGAATCTGCTTCACAGTAATAGCTGGTCTCCAACC[A/G]CTGTCCTCATTAAGGATTGAAAGGCAGACTGTTCCTGAAGGATAAACATTCGGGTGGAAG
Contig41188_966	GGGCAGGTTGTCCGGGACGCGGATGACGTAGTCCTTGTTGACGACGAGGACGTCGGAGAA[T/G]CCGCCCTGGGTGGTGGCGCCGCCGCCGTCGACGCCGTTGGAGGTGAGCGTCAGGGTGGGG
Contig41189_1138	TATTCTTTCTTCTTCTTTTCTTTTTTCTTGAAAATCTTCTTGCTCTGATGAATTCTTGTC[C/G]ATTTGTATCCTGTAATTTATGTGTTATACTAGTGCTTCTTGAATTCATTTACTATCGG
Contig41192_105	GCCGGCGAACGCGAAGCAGAAGGTGCCCTTGGAGTCCACCGGGATGAGGTAGTTCTCCGG[T/C]GGCAGCGACGCCTCCGCGCCCCCCGCGAAGTGCATGGACACGGTGGGCACCTTGACCACC
Contig41194_767	CTGAACTGGTGGTAGAGGTGCAGCCTGAGCCTGAGATGGAGCTTGCAGGCTTGGTGCCTG[T/C]TGACCTGGAGCAGGTCCTCGAGCCACAGGTGGGGCCTCTACAGTCTCAGGTATTCCAGAA
Contig41195_685	AGCAGTGCAGCGCAGACTTGGTGAATATTGGAGAAGACGGGAGGCAAGATCTATAGCTTC[T/G]GCAGGCATTCTCTTGTGGAAAATCTTGTGCCAAGGATGAGCCTTTATCTGAGGAAATCTG
Contig41209_226	GGACGAGCAAGGCGTGGCGGCGGTGGCAGCGGGGGACGCGGCGTCGGCGAGGAAGGTCGC[A/C]TCCCTCTTCTCCCAGAAGGGCAAGAAAGGGCCCAACCAGGACTCCGTCATCCTCTGCCAG
Contig41210_1051	ACACCTTGGGCGATGGGAAGACCGAGAACGTCATCATCATCCGGTCCGGGTACTCCTCCC[T/G]GATCTTGGAGATGAGCAGGGTGCCCATTCCGGAGCCAGTGCCTCCTCCGAGCGAGTGGCA
Contig41212_114	AGATATTATTTCCATTGCACCAAGTCCAGCATTTTCAGACAGGGTTCTTGGAACCATTTC[A/G]AAACTTTCACCGAATTTTGCAATGGCATACTGGTCCAACCCTGTTTCCTTTAGAGAAAAC
Contig41212_1266	CTTAGCGGCAGGGTGCTGGACCTCAAGCTCGTTCACAATTGTTGCAGCATCGTTCGTGAT[A/G]AAGAGCTTGTCCAGATGATTAATGACCATCTTATTCATCCCGTTGGGGCCGAGGGAGGTG
Contig41212_1326	AAAGAGCTTGTCCAGATGATTAATGACCATCTTATTCATCCCGTTGGGGCCGAGGGAGGT[C/G]CGCGTGATGGCGGAGAGCTCGCGGGCGGCGCCGATGTTCTTGAGGACGGCCTCGTCGAGG
Contig41212_1404	CTCGCGGGCGGCGCCGATGTTCTTGAGGACGGCCTCGTCGAGGCCGGAGAGGTGCTTGTG[C/G]CCATCCTTGAGCATAGACTGCATCCCGTACGACGAACCTCCGGTAAGGCCCACCATCGTC
Contig41212_423	AACAGTAACCCGAGCACCACCAATTTCTTCCACCGAAACAGAGTCAGCATATCCTAATTC[A/G]TCCGCATTTGGTCTGCTAAGCTTCAAAAGTGCTATTGATCCAGTAGTACGGCAAAATCGT
Contig41212_480	TTCATCCGCATTTGGTCTGCTAAGCTTCAAAAGTGCTATTGATCCAGTAGTACGGCAAAA[A/T]CGTCTCAGTTCAAACTTTGAGCTGACTTTCAAAACCATTAGCTTGTAACGTTCACAAAAA
Contig41212_63	AAGGTCAATGCCAACTTTCACATTGCCAGCAGCATGCTCAGCATAGAGAGAAGATATTAT[T/C]TCCATTGCACCAAGTCCAGCATTTTCAGACAGGGTTCTTGGAACCATTTCGAAACTTTCA
Contig41221_106	GATGACACTGTCATCATAGTCACTGCAGAAGGGCTCCTGCAGATAGTTACGACTTGGGGG[T/C]AGGACAGTCATCTAATTTCATACATCACCCCGATACAAAAAAAAAAACCAAATCAAAAAC
Contig41221_670	GAGGGCACCGTCGACGCCCTTGGACACGTAGAAGTACACAGCCGTCTGTTCGGTGCGGCC[A/G]TTGGCAAGGACGAGGAGGCCAAAGGGGCCGAGCGCCCCCCGTACGGCGGCACCACTGGTG
Contig41221_724	GCGGCCGTTGGCAAGGACGAGGAGGCCAAAGGGGCCGAGCGCCCCCCGTACGGCGGCACC[A/G]CTGGTGCTGCAGTTGTAGCCGACGTCGGCCTCGTTGATAGCATCCACGTCGGAAGAGTTG
Contig41222_192	TGATAGTTTGATGTACAACACGTGGAGCCCTGCTACATCAGATCAGAGTGGCCTAAACTC[A/G]ACGGCCTCGACGACGAGCCCACACTTGGGGTACCACCCCAGCACCTCGAAGCTGACCACC
Contig41228_239	CTCTAAAGTGCTTAATTAAACAGTGTCAAAGTAGCGACCACAACAGTACACGTACTAGAA[T/G]ATTGCTATCGAAATCCAAGACCATCGGTTTCTGTTACACCCCAAGAACAGCTGGCGCATC
Contig41232_531	GTGCTGGTAGCTGACGAAGAACTTGGATATGGCGTCGAAGGCGAGGGTGCGCTCGTAGCA[T/G]ACGGACCAGATGTTGTTGAAGAGCTTGGTGGAGACGGCGAAGAGCGGCAGGTGCTGCAGG
Contig41233_709	GGAAGACAGGATGACCCAAGGCTTGTTTCGATATGATGTCACTGCATGTGAGACCAAGGT[T/G]ATCCCCGGCAACCTTGGGTTTGTTGCTCAGCTGAATGAAGGGCGCCACCTAAAGAAGCGC
Contig41233_811	GCGCCACCTAAAGAAGCGCCCTACAGAGTTCCGCGTGGATCGTGTGCTTCAACCATTTGA[T/C]GCTGCCAAGTTCAATTTCACCAAAGTTGGCCAGGAGGAGGTGCTATTCCAATTTGAGAAT
Contig41237_142	CAGACAATCTATACATCAATAGCACCCAAAAATACAGGATACCCTCAACCTCATAAACCC[A/G]GTCACTATCCAACACAGCAATCAGCAACGACATCAGGGACACACTATGACCACCAAGAAT
Contig41239_123	CGAGGACGGGTACAACTGGAGGAAGTACGGGCAGAAGCAGGTGAAGGGGAGCGAGAACCC[C/G]CGGAGCTACTACAAGTGCACCTACGCCAACTGCTCCATGAAGAAGAAGGTGGAGCGCTCC
Contig41243_1116	GAAGCAGGTATCACACAGGTCATAATCTTCTTTCACGTCGTTAGACTTGTAGCGTGGCCC[A/C]ACAATTGGTTGAACTCCACAACCATCACACTGAATCCATCTGTGTGAAGGTCGTGACAGG
Contig41243_1326	TACATGGACAGCTGGTGGGGGGTGGGGGACTTTATGCATTGGAATACGCCATCTAGGATC[A/G]CTGGATGGTTTAGCATTAGCTTCAGGCTGCCAAAAGGATCTCGGCTGGGACCATTCATCA
Contig41243_1403	TAGCTTCAGGCTGCCAAAAGGATCTCGGCTGGGACCATTCATCAGCCCAGCTTCGTGGCT[T/G]GGACCATTTATTTCCACACGCACTGAGAGGTGGACTTGGACGGAAGCTAGGAACAGTGTG
Contig41243_1457	GTGGCTTGGACCATTTATTTCCACACGCACTGAGAGGTGGACTTGGACGGAAGCTAGGAA[T/C]AGTGTGAGGGGCGAGAGGTGCAGCGGATGGCATAACAGATTTTCCCTTACTCTGAGCATC
Contig41243_1735	GATGATCCAGGGGCCCGTGATTTCAGGGGTCGTGACATTGCATCAACTTTGGGCTGGTCA[T/C]TAGCTTTGAGATCCACCTGTTCTTGCTGCACACCACTGGAGGAGCCAGATGGACTATGAG
Contig41243_191	AGCTCCTGCAGCAGTTTCTCTTCCCTAAGACTGTCGATGTCAACAGTCTCAGCCGTCACC[A/G]CATCCACAGGTGTGGTTGCAGGTACAGGCACGTCCACAGGGATATTGTAAGCGAACTTGT
Contig41243_2347	GCAATTTTAGACCGAAGAGCAGATAGATTCAGAGTGAAGTGTGTTCCATTGACATAACCA[T/C]TGAACCTCTTAAGTGTGTCACCATATTTGACCTTGACGACGATGTCCCACGGGTCGGGCC
Contig41243_257	ACAGGTGTGGTTGCAGGTACAGGCACGTCCACAGGGATATTGTAAGCGAACTTGTTGGCA[T/C]ATCAGCTGGTGCGGTCACAGTCCTTGGAGTGAATTCTGGTGCAAGCACATGAAAACTTGG
Contig41243_816	GGTCTGCAGTGCAAATTGATCTCCACCAACCCAAATGAGCTGTGTGCCCAAGGGCCACAT[T/G]ATAGACCCATTGTTGTTCATGCGCCAAATCTTAGTAAATGGGCTCGAAGGTGGCATAAGA
Contig41244_279	GGCGAAGCGGGCGAGAGCCTCCTCGTTAGTTCCCTCGTCTTCGACGACCTCGTACATCCC[C/G]GTGTCGATGTTCACCCTGGACACCTTCTTTTTGAGCAAATTTTCACCGATCTCGATGAGC
Contig41244_891	GATGTCCGATAGGTGGGCGTTCTTGAGCGGGTCCGCCTTGGCCTCGTACGTGTTGAAGAT[T/G]ACCGGCTGCAGGAACTTGATGTCGAACGTCGGCACGATGATGTTGGTGACAGTGTCCGCC
Contig41247_119	AGGGTACGTAGTAGATGATCCATTAATTAGCTTCAATATTGCTTCAGCACTAGTATTCAA[T/C]GTAGGCTGCAACAGGGGACCGATGACCATTGCTGGGTTTATTGTAACTATTTCAAATCCA
Contig41247_506	ATTGTGATAAAAGGGAGAAGCCGTGTGGAATACACATTCACAACCTCCAATGGCAGAATC[A/G]AAAGAGCCTTCCTCTAATAAACTTGCTTTGAACAAGTGCAGTCTATCCTTAGCTCCATCC
Contig41247_695	GCGGCCGAGGAGGAGCTTGACAAGCCAGGACGCTATGTACCCCGAGGCGCCGGTGACGCA[C/G]ACGACCTTCCCCGCTCCCACCGCCGCCGCGGAGCTCATCTCCTTCCTTGGGGCTGGGTGG
Contig41250_266	AATTGCCTCTTCTACTCTCCCAGCATCTTTAAGTGCATTACCCATGTTATTGTATGCTTC[C/G]ACAAACCGAGGGTCACACAGTAGAGCTTGACTGTAACAGTGAATTGCCATATCGAGCTGG
Contig41250_927	CCATAACACTCTGCAAATTGTGGATCAATAGCCAGGGCCTCTTCATTCTTTGCAATGCAC[A/T]GATCATAATCACGAAGCTGGAAATAAATAGCCCCCAGAAGAAGTAGATTATCAGTGCGAC
Contig41252_206	TGACTGATACCCGCCCAGGAACTCGAAGATGTCCAGGAAGTTCCACGCGAAGTAGCCTTT[A/C]ACATTAGCGCCATTTCTTAATGCCGTCAGTGTTCCCCCTATGTAGCTCTTCAAGTATTTG
Contig41256_1036	GCGCGGCGGGCACGTCGTACTCCTTCTTGCTCTCCCTCAGCTTCTGTATCTCCAGGTACC[T/G]CTTGGACCGCGTGCGGTCGCGCTTGAGCGGGAGGGCGGCCTTGCCGGTGCGCGGGCGGGT
Contig41256_90	AAGCTCAAGGATGACTATTGACAAAATAATGAACATTACAGCAAACATCTCAGAGAAACA[T/G]AAATCTATAGTGTACTCATAATTCACTCATAAATACAACCCACCAACAATAGCCTTGTTT
Contig41264_880	CGAGGACGTCGCCGACCGCGGCGCCGCCCTTCCCGTCCACCGCCCCCTCCTTGGGGAGCA[A/G]CTTCTGGGGCGTTCCGACGTCGTCCTTGTGAACCGACGCGCAAGAACCCATCTCCCGTTC
Contig41265_171	CATATAGAATGACTGACAAAATCTCTACTTCTCTACGAAGAGGCGCAACGAGTTTAAGTA[T/C]GCTGTGTGCATGGCACGGCAGAGAAAAATCTCCCGTATACAAATTCACTTTCCAGTCTCT
Contig41266_1230	ATTATCCGGCGTTAATTGCTGATCTTTGTACTTATCACTTGCTCTGTTGTCCAAAACATG[T/C]TGTTGTTTTTGCCGCCCATAAGCAGGAGAGCCACTACTGTGATTTTCACGAAAGAGGCTT
Contig41266_531	GTAGTTCAGACAATCATTCTGCCTAAAATAGTTATGCAGCGAAGGATCAAGAAGCTCCAC[A/T]AGCTTGGATAATCCAAGTAGTTGAGCATGCATGCCATTCTGATCACGATTAAAATTGCCT
Contig41267_168	CATCCAGACTGTTGGGCGGCAGCTTGCGTATATTCTTCGTGGTGAGACCAAATTCAAGAG[T/C]ATCAAGAAGAACAAGACTACTGGAGGATTCTCTGTGACTTTCTTGGGTGACATTGTGGCA
Contig41269_112	AACGCGAAGTTCATGCTGGACGACGAGGAGCACTTCCAGGAGCAGCTCCAGGAGAAGCTG[A/C]GGCTCTACGAGGAGCGCAGCATGGAGCAGGACTTCTGGCTCGTGATTGAGCCCAAGTTTC
Contig41280_702	CATGTGTTCTTTAAGTTTGGATCCAAACTCTCTGTTGAGGCTGCTTGCTGCAGCAGTAGC[T/C]GCTTTCCCACCACCATATCTTTTGCTGAAATCGTCCTTTATCCTAACCAAGAAAGCAATG
Contig41281_366	TAGAGCCTTCTCATATCTCTCCTCTGTCATTTTTCCTTTCCTCACTCGACTCTGCAAATT[T/G]GCTTTAATCCTGTCAATTCCAGCATTCAGAAATTTCTCGTTTACTTCTTTGAGTAGCACA
Contig41281_75	AACAACAACCTGTGCTGAGGTGTGCTGGGTACGGACTATTTCCAGAAGTGGCATTACATG[T/C]GCAGGGCTAAAGAAGTGTGCACCAACTATACGGTCTTGGGACTTTGTTTTCTCTCCAATT
Contig41282_521	AGTGTGCAAAAGGCCACAGCTTCCATCCAGCAGTAAGCATGGGAAAGAAGGTGGCCTTGA[A/G]CTCGCTGAATATGGTGGATGGAGATTCCCAACGAAGGAAGCCTAAGGCGACGAAGTAGAT
Contig41284_1122	ACGGGGTGTAAATGGGATTTCAACAGCAACAAATCCACTGCCTCGTCCAATGATCTTCTC[A/C]ACTTCCAAACGGGCATCCTTAAGACTGATCCCCATAGACTTGAGAACCTTGGC
Contig41297_59	AGAACAAATCTCCATATTACTTTGTCTAGGTTCGCAACACATGGATTCATAGTTGACA[A/C]GACAAAATATAAGGATTCTTAACATCAAACCATCCATGTTCAATGGGGCACAACATAAGA
Contig41300_605	CAGCTTCCTCACAGAGCAGCTTGCACTCTACACTGGCCCCACTATCGGCGGGCTCCTGAA[T/C]GCGACCTGCGGCAACGCGACGGAGCTCATCATCGCGCTGTTCGCGCTGGTGGAGGGTAAG
Contig41302_1136	ACAGAAAGAGTTTCTACTTCTGTATCGGTATGACGGATCAGTATAAATCATCTGTCAGCC[A/C]TGGAGTGGAAGTTGTGTGCAATTTGAGAAACTAATTTTTGAGGTCCTTGTTGTTATTCAT
Contig41307_1168	TGCAACGGCTACAAGGACCTCGAGTACATCTCGCTCGCCCTCGTGGCGCGCACCATGGGG[A/C]TCAACGCCGTCGTCGTGCTCGAGCAGGAGGACGAGCTCGACATTGTGGTGGAGGCCAGCC
Contig41309_153	TGACAGGAGGGAGAAGTTAGGTAGTCCTCGATACACGCAAATGTACTATGCTAAGCAGGG[A/T]ATCATAACAGAGGAGATGTTGTACTGTGCCAAACGTGAGAACCTCACTCCTGAATTTGTC
Contig41312_198	GGCATAGAAGTCCTGGAACCATGTGGCGGCGGTGGCGAGCGCGGAGGAGAGGCGGCACTT[C/G]TTCTTGGAGTCCTCGCAGTCGTGGAGGGTCTCGAAGTCGGTGGCGGGGAGCTTGCGCGTG
Contig41312_291	GAAGTCGGTGGCGGGGAGCTTGCGCGTGATCCATCCGATGTCGAGGTAGACGTAGCGCGG[T/C]GGCGGGGGCAGGTCGACCTTGACGCGGACGACGTCGAACCAGATGAGGAAGCGGCGGACC
Contig41322_256	TTTAATATGTAATTTACCACAGGACAGGCTTGGAACGTGAATGTGAATATATACAGCACG[T/C]TGGTGTTAATCGAGGACGATGGATAGCATATGAGCGGCGGATGGCGGTGCTTATCGATGA
Contig41329_398	TGCCTATGATGGGTATGTCCCCATGGCATACGATGAGTATTTGGACAAAGTATCACGAAA[T/C]GGTGAATGGGGTGACCATGTGACACTGCAGGCAGCTGCTGACAAGTACGGAGTGAAGATT
Contig41332_183	TTGGTCAAACATCATCTTCTCCACGGTTTGTCTAGTCTCAGGATCCAAGTCAGAAAGCTT[A/G]CTGCTCTCTGGTTCCACCTTTTGGGTATCGACTTCAGGGTCACCCTTGATCACAGATTTC
Contig41332_453	CTTCTTAATCTCACAGACAACAAACCTTGACTTTGTTCCTTCAGGAACAGGAACAGAGAG[A/G]TTAACCTCTGGCAACTGCTGAGTCCAGGAATACTTCTCCAGATCAAGCCCATTGCCAGCA
Contig41337_618	TGTCTTTAGACCACAAGGAGCCTTGATGGTGTTCCCGTGCATGGGATCAGTGATCCAGGT[A/G]ACAATTTGACCAGAATTGCGGACAGCACGGATAAGATGAGGTAATTTGACCCTCATGTTC
Contig41337_846	GATGCCAAGAGGGTTAGCAACACCCCTGAGGAATTCAACATGAGCACCGTCAAGCTGGCG[A/G]GTGCGTTCACCGACCCAGAGCATGTGGGCAGAACAGTCGTAGAAAAGACCAGAGGTTGAG
Contig41340_360	TGTGCAGGAGGTCTTCTTCGGCAATGTCTTGAGTGCTAACTTGGGGCAGGCTCCTGCGAG[A/G]CAAGCTGCTCTAGGTGCAGGGATACCAAACACGGTTGTTTGCAGCACTGTCAACAAAGTC
Contig41342_1739	ATAAGCATTAGGTCCAGTGCGCTCTGTTCCACCAGAAATTCTTCTGCCGACATAAACCTG[T/C]CCAAAACCACCCTTGCCCAATTTCCGCTCTACCTTGTATTGCGGAGAATGGCCTACTTGA
Contig41350_466	GGCGCTGGTGCAGCCCATCTACGAGCTGCTGCGGAACCCCATCACGGCGGTGCTCATCAT[A/C]ATTGTCATCGCCGGCGGCGCCGTGCTCACGTCCCAGGTCATCAACGCCATGTCCGGCAAC
Contig41361_451	CTTCGACAAGCTGCCCAGAGCATGGTTCATCTATTTGTTCATTGGTGTTGGTGCCGTTGT[A/C]TTCCTCGTCTCTCTGTTTGGCTGCATCGGAACAGGGACAAGGAATACTTGTTGCTTGTGT
Contig41361_697	TGACTTTCTCAAAGATAACTGGGAGATTGCAAGATGGGTTGCTCTTGGTGTTGTTGTTTT[T/C]GAGGTATTGCTTTTCTTGTTAGCTCTGATTGTCAGGGCAATGAACAAACCTGCTGAGTAT
Contig41365_459	CAATTCTTTCAGTAGTGCTTCAGCAAATCTGCCCTGTTTAGTAGTGACTATGTAAATTTC[T/C]GAGCTTGAAAATTTCAATGCATCAGCTGTTCCCGGATAAAATCTGTTAGCGCCAATCCAG
Contig41366_306	CTCTGGTTACCTATATTGTTTTCCAGTGTTTCAGTAGTCTCATCGTCACGGCGCCGTACT[T/C]GAGAAGCAAGCTACATCTCACCACATTCGCTGATAACGCAAGCAAGCTTGGGTCGGTTGT
Contig41369_182	CGTGGGGCTGCAGGTGTTCCAGCAGCTGGTGGGCATCAACACGGTGATGTACTACAGCCC[C/G]ACCATCGTGCAGCTCGCCGGGTTCGCCTCCAACCAGACGGCGCTCGCGCTGTCGCTGGTC
Contig41372_470	CAATATCCGTTCCTTAATCCTCTCTCCAAGCCAATGAGCTTTCTCAACATTGAACCGCAT[A/G]TCAACCTTCGTGTTAACTTTATTGACGTTCTGACCACCAGCACCCCCACTTCTTGCAAAG
Contig41375_1671	TGATTTGTGGGCTCATCGAGTAGAAGCAAATCAGGATCCTGAAGAAGTATCTTCCCCAGC[A/G]ACATCCTCATTTTCCAGCCGCCACTGAAGGATGCTACGAGTCGATCGGCATCCTCCGGCA
Contig41375_1826	GACCTCCACCATGCCAAGGTCGACATCCTGCGACTGGCGCTGCAGGAGGTCAAGCTCATC[T/G]AGGAGCCTCCCCATGAGGTCCATGTCCTCGGTGGCGCGCTCGAGCGCCGCCTGCACCTGG
Contig41375_1916	GGTGGCGCGCTCGAGCGCCGCCTGCACCTGGTCGAGACGGTCCTTGACACCCATCTCTTC[T/C]TGGAAGGCACTGAGGAACTCTTCCCTGACGGTCCGGGAGGCCTTGACCTCGAATTCCTGG
Contig41375_965	TTTGATATCATCAATTTTCCAGTCCTCTGCAGCATCAGCCACAGTGTCCAGCACGGTTTT[A/C]TCTAGATCGAGAGCTTCTGCCTGATTCTGCTCGAAATAGTTTGGCAGCACATTATGCTCC
Contig41380_775	GGCCTGAGTTCCAGAATCTGACCGGAGATGTCATCTCGAGAACAGCGTTCGGTAGCAGTT[A/T]TCAGGAGGGGACGAAAATATTCCAGCTGCAAGGGGAGCAAGCTGAACGGCTAATGCAAGC
Contig41382_1503	AACAAGTTGCATCTCATCATCATCCATCTCCATCGCATCATCCTTAGCTGGTTCAGCTAA[T/C]TCCGCGGGTTCATCGTCCTCTCTCAAGGTCTCCATCCTCTTGCGGCGCTTCAATTCGTCT
Contig41383_140	GCAGTGGGTTCACGAAGTACTTGAAAACCTTTCAAGGATTACAAACTGATCCTGACCAAA[T/C]GTCCAATGTTAGAAACTTGAAGGACACAAGGACACATCATTCGGTTAGTCAGGTGTGGCA
Contig41383_191	CTGACCAAATGTCCAATGTTAGAAACTTGAAGGACACAAGGACACATCATTCGGTTAGTC[A/G]GGTGTGGCAACGCCCTGGTTAAGCTCAGCGAATCGCATGCCGACCCTCATGGAGTGCTTC
Contig41386_226	CGCTTCATTGTTGAAAAACATTCAAGTAGCAAGCCATCACTTGAGCCCATCGCCGAGCCC[T/C]GCAGGCATTCCTATGCTCTGTGCTAGATCAGCCATCCTTTCCTTCATTGCCTGGACGCTC
Contig41386_574	GTAAAGGTTTTGCATATTTCCAATATTTCCAAAGAGTCCTCCTTTTGATGGTGCCTCGTC[A/C]CCGTTCTCGTCTTTCTCCTTCTTTCCTCCAAATAAACTGTACACCCGGAAGGATCTATTA
Contig41392_512	TTGCCCGATGAACTTTGAGTTCCAAAACTACACAATCATCACAAGCCAGTGCAAAGGGCC[A/G]AAATTTCCTGCTAAGGAGTGCTGCGGCTCTTTCAAAGAATTTGCATGCCCATTTAATACG
Contig41392_563	CAAAGGGCCAAAATTTCCTGCTAAGGAGTGCTGCGGCTCTTTCAAAGAATTTGCATGCCC[A/G]TTTAATACGTACATCAATGACGAGAGCAATGACTGTGCGTCGACAATGTTCAGCTACATC
Contig41402_607	GGAATCTAGCAAGAAGAATGTCGCAAGACTAATTGCTGCACAGGATTCATTGGTAGAGGC[A/G]GCTAAAGAGGAGGCTAGCTCCATAAGTAACATCATTGCCCAGGCTACGAAGTGAAAAAAA
Contig41409_600	ACCATCATAGTGGTGCAACACTGGCCTAAAAGCATCCTCTTCCAAAGCTTTGCAAAGCTT[T/C]CTAATGCGAATCCTCACCTGTGCTGGGAATCTGGATTCACCTTTACACTTTTTATCTTCC
Contig41415_743	CTTAACAATTTCCGCAGAACCATATTCACCTTCCAGAGCCTTAATGCCTGTGAAGTGGCA[A/C]ACTATTAACTCTGCAGGGCTCACAATGCCACCTGAGAAATCTTCGTGAACCTGAATACCC
Contig41417_683	CCGGGAGAACTCGGAGGAGGGCATGCGGACGATGGCCTGGTACTCGGAGTCGGGGATGCC[C/G]AGGTGCTCGCTGTCGATGTCCATGAGCTTCATCTCGAAGTCGGCGATCTTATCCTGGTTT
Contig41419_340	CCAATTTTCTTCAGCGCCCCAGCCCAGAAATAGACGAGCACCCAAGCACAGTCCCTACTT[A/G]GGAGGTCGTCGGTCCATGGAAACTATGTCCTCGATGTTTTGTTTGATATATGCACCTGCT
Contig41421_854	CAGGAAATTTCCACTGTACTTCCTGTACAGAAGCTGGGAAATGAAGTACAGGTTGGTAAT[C/G]AGTGCAGAGTGCAGAATGATGGGCATGTTGGAAGTGTAGAACAGCTTGATTGGGTATGAG
Contig41428_274	CATCATCAACTCGCTCTACAGCAACAAGGACATCTTCCTCAGGGAGCTCATTTCCAATGC[C/G]TCTGATGCTTTGGATAAGATTAGGTTCCTTGCCCTCACTGATAAGGATGTCCTGGGCGAA
Contig41428_326	TCCAATGCCTCTGATGCTTTGGATAAGATTAGGTTCCTTGCCCTCACTGATAAGGATGTC[T/C]TGGGCGAAGGTGATGCTGCTAAGCTTGAAATCCAGATTAAGTTGGACAAGGAAAACAAGA
Contig41432_439	TTCAAAGACTTCCACATCTTCAAGCTTCTCTGGCTTCAGGCAAGGAGGGATGTACGCAGC[A/G]TAGATGGCACCCATGTTCGGCGTCTCTTTGAGCTCCTGCCTTGCCACCTCAAGAGGGGTT
Contig41443_145	ACAAACTGTGGAACAGAAGGAAACCTGCATGGTATTCTTGTCGGGAGAGAGGTATTCCCT[A/G]ATGGAATCCTGTACGCCTCTCGTGAGTCTCACTATTCAGTATTCAAAGCAGCAAGAATGT
Contig41444_821	CCTGATGCGTTCCTGCTCCTGAGGCAAGTTTGGTTTGAAGTCGACGGTGAGCTGGACGGC[A/G]GCTACCTTGCCATCGTCCGACGTGGTCGCCAGGACGGCCCGCGAGTCGCCAACGTTCGCG
Contig41456_218	CAAGGCCAAGTCCGGGAAGAGCTTCTCCGAGATCGGAGCCGAGACGGGGCTCACCAACGT[C/G]TACGTCGCGCAGCTGCTGCGCCGCCAGGCGCAGCTCAAGCCCGACACGGCGGCCAAGCTG
Contig41465_67	TCACATCAAATAAGAATAACATTCATCAGCAAGATGGGAAAATATACCCAGATATCTATC[A/G]GTTTCAAGTCACGAATTACCAGTGGATGTCTTTGAACCAGTTCCCAAATTTCCACGATGG
Contig41473_1116	GCGGAGCATGTTGTAGGCGACCTTGAAGTTGGAGATGAGCACCCAGGTGTTGAGCGGCAC[T/C]ACCGTCTTGCACTCGTTGCGGTTGACCTCGTCGCTGCCGGCCATGTCGGCGCCGGAGGGA
Contig41477_807	GGCCACCGCCACGATCTCCACCAGCTGCACCCGCTTCTTGATGAAGGGCTTCTTGAGCAG[T/G]ATGAAGAAGAGCTGGAAGGAGGCGAGCGCCAGCACCACCACCGCGTGCGCCCGCGACGAC
Contig41478_550	AGGAATTTGCAGTAGCAACTGGAAATAGCAAAAGAAATTTCGAGGATTTTTTTTTGGTTG[T/G]GACCGTCTTGTTCAGCCTGTCGCCGTTCCTCACCGTGCCATGCATCTTGTTGGTGGGTCA
Contig41480_55	AAAGGAATTGTCTCTCTCTTGCTTGCGAAGAAAAGGTCCAACATACACAGGCTT[A/G]TCATTGATAAGCATACCATTGAGGCCTTTCATGGCAGACTGTGCAGACTCTTCCTTTTCA
Contig41481_262	GGACTTGGGCCTCCACGCGTGCTGGAGGAGGGCGCTGGCAATGCCGAAGTTGTTGAAGCG[T/C]GCCTTCACGGTGGTCAGGGGGTCCAGCTCGTGCTGCGAGCCAATGGTGAGAGTGTTCTCA
Contig41486_1041	CTTCATAGGGAAACAGTCTCGGCTTTACCAGACATGGTCTATTGCTGGGTACCTTGTAGC[C/G]AAGCAACTGCTGGACAAACCTGATGCTGCTCGAATACTCTGGAACGACGAGGACACGGAA
Contig41486_144	GCGTGTGGCACCTGTTGATTCAGGTCTATGGTGGATCATATTGCTCAGGGCATATGGAAA[A/G]TGTTCGGGTGATTTGTCAGTTCAAGAGAGAATTGATGTCCAGACTGGCATAAAAATGATT
Contig41486_276	TTTAGCTGATGGGTTTGACATGTTCCCTACATTACTGGTAACTGATGGTTCATGCATGAT[A/T]GATCGTCGAATGGGAATCCACGGACATCCACTTGAAATTCAGGCACTGTTCTATTCAGCT
Contig41486_822	TCTTGAGAATCTGGAATGGAAAATCATTACTGGAAGTGACCCTAAAAACACGCCTTGGTC[A/G]TACCATAATGGAGGATCCTGGCCAACATTATTGTGGCAGCTCACAGTGGCATCTCTCAAG
Contig41486_93	GAATGCCACTGAGGAGGTATTGGATCCTGATTTCGGGGAAGCTGCAATAGGGCGTGTGGC[A/G]CCTGTTGATTCAGGTCTATGGTGGATCATATTGCTCAGGGCATATGGAAAGTGTTCGGGT
Contig41491_123	AAAGGACTCCAAAGAAAGGATTGGTGATGGCAGAGTTCAGCTCGGCACCAGCTGTATTCA[A/G]GATCGCCTTGTCAACCTTGTTCCTTGCCAAAAACAAGAACTCATTGTCTTCAAGTTTCTC
Contig41491_541	GACTTCGGCAGGCAATCCAAGTTTTCTTCTCCGTTCAGCCTTGTCCTCTTCCAGTTTCTG[A/G]AGAATCTTTTCTCTGGCCCTTCTCTCTTCTTCCTTCTCAAGCCTTCTCAATTCTATGATG
Contig41492_191	TCTATAGTTGTTGCCTGAAAGAAGGTAAATGTTGAATCTCATCAATACGGTGTACCATCG[T/G]AAAACAAGCAGTAAAGAACCCGCCAGAGCTCATCATCATGCCTTCGTCAATGACATGATA
Contig41495_113	CAAGGTTCCTAAGAATGAGCGAGGCGAGATAGAGCGGCTGGAGAGGCTCGTTAACAAGTA[T/C]GAGAGAGGGCAGATACAGCATGTGGATTGGCTGGACCGTCTTGCCTTCAGTGCTGTGGAC
Contig41502_888	CAAACCTCTTGTGGTCGCCTTGAGCTTCCACCAGATGTTCGAGGGCATGGGTCTTGGTGG[A/C]TGCATAGTTCAGGCAAAATTCAGGGCGAGGTCCATCGTGACCATGATCCTCTTCTTCTGT
Contig41506_543	AATGGAAAGGCAGGAGATAGAAATGAACGAGAGGGTGTTGGAAGACTTTGAAGATTGGAT[T/C]GAGGTGGAGAAAAACGAAGGAATGTTCTTCAAAAGCCTTGGGAAGAAAAAGCCTAAGAAC
Contig41509_1076	TACAGCAACCTCTTCAGCAGGCTTCGTCTCCACATTGGTGCTCTTTGCAGCATCTTCACT[A/G]GGGGCCTCCTTGCCAGCTTGAGCCTCCTTATCTTCTTCACCTTTAGGGGCATCCTCGCCA
Contig41514_378	AATCTTTTTGGAATCCAGTTCAAGTGTGCAAATGGAGCGCTTTTCCACATTTTTCAAGAA[A/C]TTTATGTCAAGCTGACTATCAATCAGCTCATTTCCACCCAGGACCTCTCCAAGACCGCCC
Contig41520_106	ATCTGCGTGTGCGCCGCTCCCCTCTTCAGGCCACGACGCTTCTACTCCCTCTCTCTCTCT[A/G]CCTCGTCTCCACTGAAGGAAGAATTCGAGGTGGTAAATCTCCGGATGGATTGGTGGTTGG
Contig41520_235	TGGATCCGGTGGTGGTAAGCTTATGTTATCTGGATCAGATCCCGGCGACGTTCCCATCAA[A/G]CCCCTCGGTATTTTTTCAGAGGCAGGTTTGATAACGGATCGCCGGTGGTAGGATTTGGTC
Contig41524_256	TAGACTAACCAAAGGATATCGTTTCGTGGGGACTTTGCAGAGTAAGTAAACACACAGAGC[T/G]TGATAGGAGAACAAGAAAAGGTGAGGATAAAAGGGCGTCTGGTCCTCGGGAAATTAGAAG
Contig41525_202	ATATCTTTCGCTGCGTGTGCAACAGCTTGATGTCAAATGTGAAACAAAGACTAAGGATAA[T/C]GTCTTTGTCAACGTTGTGGCATCTGTGCAGTACCGTGCTCTTGCTGATAAGGCATCTGAT
Contig41526_219	GTCAGTGTAGTAGGTAACAGGATGCAGTTGGTGAGTGTGCCACATGAGATCCACATCATA[C/G]GTTGGCACACGAAAGAACTTCCTTCCTTTCTCCTGATTCACCTTGATCACATACAAAAAC
Contig41526_350	GAGCTAAAGCTTCTTCAAGAAAACGGCGATCGTGCATGCTTGGTGTTCCAACCTGGTAGA[A/C]GAAAGAAGACTGTCTCCTAACAGCTGAGACCAAATTATAGGAAATGCCCCCTGCAGCTTC
Contig41526_423	TCTCCTAACAGCTGAGACCAAATTATAGGAAATGCCCCCTGCAGCTTCATTGCTGGCATA[A/T]ACGGAACCATCAGAAGGACTTGTGTACTCCAGGTCAAAGGGCTCCCCAGGACATAATAAC
Contig41527_426	GCCTGTGGCGTCTCGGAAAGCCTCTCCATCGGTTCCTTTCAGAATCACTCGATAGACCAC[A/G]GTCACAGTTCCATTGTTAGAATAAATAACATCGCGAACTTCACCACACCAACCTGGTGCG
Contig41553_207	ACCACCAAACCCGCCACGCCCCCTTGACCGGAAATTGTTTCCTCCTCCCATAGAACCGGC[A/G]GACTTGGACATAGATTCTAGAGCTGGATTTACAACCTGGCCAGCTTCACGCAAGATCTTG
Contig41556_137	AGAAATATGTTTCATAGAATTCAAGTTGCACATACATAAGTTGATGCCTCTCCAGAATCC[T/C]AATGTAAAGATCACAGTTTCTTTGTCTTGTATAGGCATCCCAACATGAGCTCCTTTACAG
Contig41570_170	TGGTTCGTTGAATGTAAACCAGTGCTTTACTCGATTGCCAAATGTCTTAAAACAGAAGTC[A/G]GCATAGTTTGTGAATAGTTCCACCGTCTTCGCATTTAACCAGCCTCCGTACTTCTTCTCA
Contig41570_86	CGCGGAGTTTCCACCAGCCGCACATTTGGTGCACCTTTGAGGAGGATTGGTCCCTATATC[A/G]TAGCCAAGGAGCGAAACTATCCGTGGTTCGTTGAATGTAAACCAGTGCTTTACTCGATTG
Contig41577_500	GAATTGCTCTGCAGCCTGTGACTGCAGCTGTGAGCTCAGATCCTCGATCTTAGCCTCACC[A/G]AAGATGACATAGGTGTCAGAAGCGGGGCTCTTGAAGACATCTGGCTTGGAGATAACAAAC
Contig41578_565	GACCCATGGCCATGGGAACCAAGAGGGTGTGACCAGGGCAGAGTTCCAAGAGGTCCTGTC[C/G]GACATTCTCCTTGGCATGGCGGCCGGGCTCAAGAAGGACCCGATCGTGATACTGCGCATC
Contig41583_192	AGTCGTTAATATGTTGGCAGACACCGAAACTCACGCTGGAACACCTATACATCTGTTGCA[T/C]TTCAGCACCAGCCTCACAATGGATGATGGCAAAAACGCATTAGGAAGTCTTACGAGTTAC
Contig41583_502	CTTGATCAAGTTCTCGGTGTCGTAGATGATGAAGCCTGAGAAGACTAGAGCTCCAAACCC[A/G]CCGATCAGGACATTCGATGCAGGTCCAAATGGGAAGAAAACCTGGATAAAGCTTGTTATG
Contig41583_778	CGCCACTCCAATGCTGAAGCTCAAGCATAGGGTGAACAAACCGAGGAAAACCAAGTTGTG[T/C]GGGTGCCTGTGCTGGTAGTGATACAATGGGATCATCAGGATGAAGGGGACGACGGCAAGC
Contig41593_247	ATCCGGCCAGTTAACTGGAAAAATATGAAGAAGGGCCTATCTGTCTGGTTGGATGTGCCC[T/C]TGGAGGCTCTTGCAAGGCGTATTGCTAAAGTGGGGACTGCATCCCGTCCTCTTCTAGATC
Contig41593_57	GCTGAAGTTTTGGGTTATTCTTTCTTTGACAGTGACAAATTGGTCGAACAAGCTGT[T/C]GGCATGCCTTCGGTTGCGCAAATTTTCAAGGTTCATAGTGAAGCCTTCTTCAGAGATAAT
Contig41599_237	TCAAAGCTCGCTGTTGCTTTCGGAGGTATCAGCACCAGATGTCTTTCCATTGACAGCGAT[A/G]AGCTCCGTGTCAAAAACCAGAGTTGCTCCACCTGGAATCTTTGGTGGGGAGCCTCGCTCC
Contig41611_339	TGGAACGAGCGCATCGTCCTCCCGCTCCCGCCCCACCTCTCGCCGCACGACCCCTCGCTC[A/C]TCCTCTCCCTCGACGTCTTCCACTCCAAGCCGTCCGACTCGCCCAAGCCGCTCGTCGGCT
Contig41617_870	AAGGCCCAAATTCACCGTGGTGCCGTCCACAACTACGTTTGCGCTGAAATTGTCGAACAC[C/G]GTAGGTATGTAGTCGGTGGGGAACTTGTTGCTGGTGTAGCAGATGAGCATGCAGGTCTTG
Contig41624_531	GGCAGAGGCCGCGGCGAAGGCCGGGATGTTGCCCTTCCCGAACAGCTGGTCCCACGGCCC[A/C]GCCCCCAGCGCGATGATCACCTGTGGGATGACGATGGAGATGTTCAGCACGCCGGTGCAC
Contig41624_882	CACCCACACCACCCTCGGGCCCAGCCGCTTGCACATCGGCTCGATCAGGAACGAGCTGAA[T/C]CCCAGGATGATCGAGTTGAGTAGCAGTCCGAACGCGCCAGCCCTGACACCGTCCTGGAAC
Contig41628_421	AATGAGGCGTCGAATGATCCCAACAATACTACAATCTTTGTGGGCGGGTTAGATTCCAAT[A/G]TAGATGAGAACTATCTAAAGCAAGTTTTTACTCCATATGGCGAAGTGAACCATGTAAAGA
Contig41628_54	GCGCGTACAGGGCTTGAGCTGGCTTCTGGTGACAAGCGTGGTGATGATGGCTC[A/T]GATCACACCATATTCGTTGGTGATTTGGCTGCTGATGTTACTGACGCCATGTTGGAAGAG
Contig41632_182	TGCCGCCGCCAAGAAGAGCGACAAGGTCGCCGCCGTCGACGCCGAGATCGCCACCGACGT[T/C]GCCGCGTCCAAGCTGCAGGAGCTATGAGGTGACCAGACGACGGAGACCGCACGACATGAT
Contig41634_1133	CTCTGGCACTCCAATCATTCATTACCACTAAGCCAAATATATGATCCTCAGCATTATCAA[T/C]ACCAATAGGTTTGCCCAATTCATTCCCTGGTCCAACAATGGCAGCCATCTCAAGTTCAAA
Contig41642_387	TGGCTCAACACCATCCTCGTCGACATCCTCGTTGTCGTCATGCTCCGCGCCCGATGCCTC[A/T]GGAATTGAGGTCATTTGGCTCAGGTCAGGAGCCTTGAACTGTTCAGCAGCCTGGCTCTGC
Contig41650_175	GTGCAAGTTGAGAGTCGACTCCCGTTCTCGAGTTCTCCTCCGGATCGACTCCGGCGGCGC[A/T]GCCGCTTGGAGAAGAGATGGAAGGGAAGCTCGTATTGTTCAGAGTAGCAGTAGGCGTTTC
Contig41672_346	GTCCTCGTGGCAGAGCGCCGGTTCTGAAAGTGCAAGGTCTTTTGTCCCGATTATGGCGAG[A/G]CGCAAGTAACCACTCTTTAAGTTGTGCCTGCACAATCAAGAAGCTTCCGTGTAAAACCAT
Contig41673_542	AGGTACAGTGTCATAATCAACATGGCCCTCCTTCCCAGCAATGAACTCAACACATGCAAC[A/G]CCATCCTCTTCAGCTTTATGTGCAAGCATTGGTCCAGGTATCGCATCCCCGATCGCGTAC
Contig41673_747	ATACCAGCAGTGTATGGGACTCTGCCAGCAGATACAAGGACAATGTCAGCTTCAATGACA[C/G]TCTGCTCTCCACCAGCTGCAGGCTCCACAGTTAACTTGACACCACTTCCAGAACTATCAA
Contig41673_944	TCCGTCCATTGATGGGACAATATCAGGGGCAAATTCAACGACAGTGACCTCAGACCCTAG[T/C]CTGTTCCAGACAGAACCCATCTCCAGACCGATGTATCCAGCTCCAATAACCACCAACTTC
Contig41676_250	CTGGGGATATCTCTCCAAATGTTTCTTCAAAACTCATTCAGATGTGCAGTGCACTTGATA[A/G]TAGTGACTTAGCCACTGCGATGCAAATTCAGATTCAACTGACAACCAGTGATTGGGACGA
Contig41676_341	GATTCAACTGACAACCAGTGATTGGGACGAGTGCAACTTTTGGCTCTCAGCATTGAAGCG[A/T]ATGATCAAGACAAAGCAAAATTTCAGAATGTAAATCCATGTGGCCTTTGTGCTGCAGCTA
Contig41688_228	GGGGGTGAGGATGGGGCTGCTGAAAGAGTACACGAGAGATCGTCGAATCGAGGATGCTCC[A/C]TCTGTCCTCCAGAAAACATCACTTGGGTAACGGGAATTCACAAGATGCACTAGTCATTTC
Contig41689_399	TCTCCCAGTCGCTGATATCGTCAGACCATCCATTTGGTGCACTCAGCGTCAGGTTCGTCT[C/G]GAGGGCATCCACCATGGTGTCCATGTCCTTGTTGTAGAAGTCCTTCATCACCGAGTCGAT
Contig41699_100	TGGATAAATCTAACGATACCCCCATGCTCCTTGGATATCATAGCAAGTTGTTCAGCCATA[T/C]TATGGTTTACTTCTTCAAACCCATAGTTTCTTGTTTCGAACTCCCGTCCAATGAGGTTAA
Contig41705_560	AATTCTATCGTTGTACTTTTCTCTGATGCGGTTAGCTTCAGCCTGCCTCCTCTCGAGCGG[A/G]TGCTCCAGCTTGAACGAGCTCTTCGCCATCGATCTAGCTTTCGTCGTGAATCGCCGGAAT
Contig41722_192	ACAACAACAAATCAGGCAACAAGATGATTACGACAACAAAAATCAATTTGCATACATGGG[A/C]TTAGTTAGTTCCCCGCAACACCCTCAGCTCCAGCTGGTCCTTTGCCCATCCAGTACTTGT
Contig41731_378	TGAGAACCCCCGAGTGCCATCTGGCATTCGTGGCCCTGGTTGCTGTTTGTTAGCTCCTGC[T/C]GGAGGCGGTGACTGTGTCTGCTGCTGCTCAGTCTTGACTGGGTGGCTGGAAGGCGGGGTT
Contig41733_461	AGGCAGAAGACATTATGAAGGAGACGACGACGACGCCGCAGCTGCAGCCGCAGCCGCAGG[T/G]GGCGCAGCAGGCGACGATCAATAGCTACAGCCGTACGGCCGGCGGCGGCGCGGCGGACAG
Contig41734_378	GTCATTCTCCTCGATGTAGTTCAGGCAACCGTCGTTCGGCACAAAGGCAGCGATCTTCTT[T/C]CCATTCTTCACCAGCTGGACACGAGCGCACTTACGGATAGCAGAGTTCGGCTGCTTAGCT
Contig41741_402	CAACTCAAGCTCAGACACGTTGTGGACAACAAACTTCTTGAACTTGTTCGGCAGGTAATG[T/C]CTGGTCTTCTTGTCAGAACCATAACCAATGTTGGGCATCAAGGTACATCCTTTGAACTTT
Contig41747_172	CGCCACCAAGCTCCTCGCACAGCGCGAGCAGGGACGGCTCTCCGCCGCCGCGGCGCTCCG[A/G]CACCCGTATTTCCTGCTCGGTGGAGATCGGGCCGCCGCCATCCTGTCAAAGCTGCAGCTC
Contig41749_108	CGGCGCCGGCGCCAGGGTGCTCTTCTACCCCACGCTCCTCTACAACGTGCTGCGCAACCA[A/G]TTCGAGGCCGAGTTCCGGTGGTGGGATCGCGTCGACCAGTGTATTTTGCTAGGGGCTGTT
Contig41761_162	GCATTTGATATGAAACAATTTTACATGTCGACAACTTAGCACCTGAAATTGGGTCACTGC[A/G]ACTTTATCTTGTAGCTCAATGAACGCGTCTAAGTACTATGACTATTGGTGTTACAGGATC
Contig41768_53	GTTGTTGGTTCATCCCCATCGGATGCTGGTTCATCCCCATCCCCATTCCCAT[A/G]GGCTGTTGTTGGTTCATACCCATCCCCATCTGTGGGTTCATTCCCATTCCCATCCCCATT
Contig41775_192	GAGCGCGTCCCAGCCCTGCTTGTGGATGGCCATGGGGTCCTTGAGCACCGGGTGGTCGCT[C/G]GGGTACTGCTCGCTCAGCGTCGTCTCGTCCAGCTGCACCACGTACTCCAGGTAGTGCACC
Contig41798_358	ACGGTCGTTGCCGCCATTGTTGTCCTCTCCGCCCCTTGGGCTAGGGCTACGGCCATTTGC[A/G]GCAGGGCTCATGTCACGGTCACCCCTTGCTGGGCTCCTGCTGTTGTCCCTCGGCGCAGGG
Contig41798_658	CCTCCTTGGTGAAACAGAGCGGCTGTAGCTCCTGCTACGGCTCCTGCTGTAGCTCCTATC[A/G]CGGACCCTTCCGCGACGAGGTGATGGAGATCTGGAGTAACTCTTTCCACGCTTTAGGTTC
Contig41805_257	GCTTATTGTTCCAAGGAAGGTGTTATGCTAGATCTGGTGCCAATACAGGTGTACTGTTTG[T/C]GGAACCAACTGGTTCTTGTAGGGCAAGGTTCAGCGGAAACATCTCACACTGAGCACTGTG
Contig41805_474	AAGTTCGATATCCTGATGATCCCTTGTTACAGTATTTTGCTTCTTCCCGATAGTTGCTGT[T/C]GGCTTGAAAGCTACTTTGAAGTATATTGTTTCACCATTTGATATCCCTCCCTGTACACCA
Contig41812_787	TCCATAGAAAGGAGGGGCTGATTCAGTAGGCGGTGGCATATAAGGTGAAGGAGGGTGTAC[A/G]TTTGGTGGATAGTTATGAGAAGGTCCATATTCTGTCTGCTGGGGTGCAGGAGGTGCACTT
Contig41822_701	GTTGTAGGCCGCCGGGAAGACTTGTGGCATTGGTGGTGGCGCCGGCTTGTTCTCAGCGCT[T/C]GGCGGGAGCGGATCATTGTACTTGCAGGTGTACTGGTGGCTGTTGCGCGCATTACGGTCA
Contig41827_403	ACGTACGGCGCGCCTAACCTTTTTCTTGAACTCATCCCGCTTGTCCCTCCAGTCTTTAGC[A/G]GCTTCAATATTTGCTGGTGATTCATCATTGGGGCTAGAAAGCATCGAAATGATGCTCAGA
Contig41843_267	CACGAACGCCGGTGATCACTACCGTAGCTGCCCGGAGGTGTCAGTGTGCGTGCATGAGCA[T/C]GGCGGATTGCGCGTTCGCTCAGCTGCCGGCCGGTGACGCAGCGTCTGCTTCATCATCAGC
Contig41866_155	AGTACAATAGTAGCAGAAGAAGAAGATCCACTAGATTTCAGCTAGGCCTAGCTAGCCCTG[T/C]CATGAGGTTTCTCCTACTAGCTACCTAGCTTCTGTGACGACCAGATCCCCATCCTCTTTG
Contig41876_1142	TACACAGGAGGCTACTCCATGATGATGGCCGCGGTGTTGGAGAAGCATTAAATGAGACAG[T/G]CTGTTCCAATAGTCAATGTGAAGGACTAGTTATTGAAGGAAAATACTATCTCAAATTTGA
Contig41888_123	TACTTTTATTGGAGGTGTCAATGAAGAAACACTTCAAAATACACTGAGATGCGGTGTGGG[A/C]TACTTGCATGAGGGCCTTAGTGACCTTGACCAGGAACTTGTAACCCAGCTCTTCCTTGGT
Contig41888_300	TGCTCATCTAGTTGTTGTGATGGGAACCCAATATTATGATGGCAGGGAGAGTGCTCATAC[T/C]GATTATCCAATCACTGATCTGCTACAGATGATGGGTCACGCTAGCAGGCCTCTTCAGGAT
Contig41888_366	TCCAATCACTGATCTGCTACAGATGATGGGTCACGCTAGCAGGCCTCTTCAGGATAGCTC[C/G]GGGAAGTGTGTTATATTGTGCCATGCACCTCGGAAGGAATACTACAAGAAGTTCCTCTTT
Contig41888_636	CTACTACAATCTGCAGGGTGTAAGTCACAGGCATCTGTCAGATCATCTTTCTGAGCTAAT[T/C]GAGACAGTGTTGAATGACCTAGAATCAAGCAAGTGTGTATCTGTAGAGGAGGATATGTAC
Contig41898_129	GAAGGGTAACACATATATCATCAGAAGCTTTCAGTAAGTTTACGCCAGACAGGGAGAGTA[T/C]ATTGGCTATTGGTGATGAAATTACAATTCCCAAAAGCTTTGAGAGAATTGATGGTCCATG
Contig41898_187	TACATTGGCTATTGGTGATGAAATTACAATTCCCAAAAGCTTTGAGAGAATTGATGGTCC[A/C]TGATTTATTGCAACTCGGAGAATACCACACTGTGAGCTATACCCTTCTCAAACAACCGAA
Contig41908_1026	GAAGCACGGGCAGCAGTCGCAGGTGACCATCTTCGGCCTCTTGGGGCCACTAGGAGGGTT[A/G]TAGCCATAGAGCGCCTGTCGCCTGAACACGCATCCTGTCCCGACATACACCGGACCTTGG
Contig41908_372	CGAGATAAAGAGGGAGATGAAGAAGAGACTGGCAAATGTGCTAATCGGTGGCATGATGAA[T/C]TTCCCGGTGAGGAGGCAGACAGCCGGGAGGGTACAGTAGGCGAGCAGCGGTAGCGAGGTG
Contig41908_426	GATGAATTTCCCGGTGAGGAGGCAGACAGCCGGGAGGGTACAGTAGGCGAGCAGCGGTAG[T/C]GAGGTGAAAGGGTAGATGGTGGTGTTGATGTAGGCGAAGCGCTCGAGCCACTTGAGGTTG
Contig41908_792	GTCCTCGTAGCCGCAGCTGATGACATGGATGGCCTCCTTGAGGAGAGCGGCGGGGCTCGA[T/C]GACGGAGGGACGCCACCTTCCTCCATGAAGGTCGACGTGACGAACGCCGCAGACTGCCCG
Contig41908_972	ATCGGCTACGCCCTCTGGCAGCCCGTCCAAGGCGTTCTTTCGCTTCTTGCGGCCGAAGCA[T/C]GGGCAGCAGTCGCAGGTGACCATCTTCGGCCTCTTGGGGCCACTAGGAGGGTTGTAGCCA
Contig41911_157	AGTACTCTCGGGTTCTTGCGACGGTTTGATGACTGCACCGTTTGTGGGAGTAGCACCATT[T/G]CCGTTAAGGGAACCATTTCCTGTCCCAACAACTTGAGCTGTTGTTTCAATTGTCTCTGCT
Contig41914_993	TTTCAGCGCTTGTGCTGTAGGGAACCGTGTTGTCCTTTTCGGTGGGGAAGGTGTTAACGC[C/G]CAGCCGATGAATGATACATTTGTGCTGGATTTGAGTGCCAGCAAGCCAGAATGGAGGCAC
Contig41923_183	AAGAAACATCTCATAAAACAAAACCATATGAATGCGTTACAAAACAGTCACAGGAAGTTT[T/G]AACTGTGTTTGCCAGCTCCACACTACATCTCATCTCAGACTAAAATAGGTAAGGCCCTCT
Contig41968_186	TCTTCCCTGTGTGAGCTTGAGCTTGGGGTAGTCCTTGAGCACCGCCTTCACTATGTCTGC[T/C]AATGTGCTCCAGCTCTTTTCCTCCACACATCTGAAGTGGACAGACACGCAGAACTTGTTG
Contig41988_1024	GACCAATTTGATAACAGCTGGCCATGGGCGTGAAGCAGCATTTGCAGCTGCAGTTCTGGG[T/C]GATAACGCCCTCATGGAAAAAGCATGGCAAGACACAGGAATGCTGGCAGAGGCTGTTTTA
Contig42003_124	TGCCTGTTCCTTCGAGGCTTCTTCACACCGGACGGACGGCGACTGCCTAGCTACCCAGAG[T/C]TCGGAGAATTCTTACTGATCAGAGCCACTTCCAGCCAGCATCGATCTGCTCCTTCGATCT
Contig42003_325	CTTGTTGCTTCAGATTTCTGCGTGTGCCGGTCCGACCAGTCGACGGCGGCGCTGCAGAAG[A/G]CGATCGACTACTCGTGCGGGCAGGGCGCGGACTGCACGGAGATCCAGCAGACCGGCGCCT
Contig42024_319	AACCCATGGGGAGATGACGATTGCCTCCTGCGCTGCCCTCAGTACATCCTCGAAGGCGCC[A/G]TCCTTGAGCTTCTCGCGCTCTGCTTCAGGGATTGCAGTGTTGTACTCAGCGATGATCTGG
Contig42041_592	TTTGGGGAGGATGTTGCAAGTTTGGTATCTGGTGTTTCAAAATTAAGTTACATAAATCAG[T/C]TACTGCGCAGGCATCGGCAAAAAAACACCGGTGGAAGCACTCTAACTTCTGAGGAAGCAA
Contig42055_156	CACGTAGCGCTTGCCGAGGTTGATCTTCCGCTGCGGGATCTCGGCGATCCTCCGGTGCTC[A/C]TCCTCCGTGAGCTCCCACCCGTCGACGTCGAGGTTCTCCCGCATCCTCTCCTCGTTGAAG
Contig42088_336	GGAACACAGCCTCAAGGAGAACCAAACATTCTTCAACCGAGAATAATTATCTTCGGAAAC[A/G]GGTCATGTATGAAGCACCTCTACTGTTGCTTGCACTCCGCGGGCCGCTCTCCCTGCCCTT
Contig42090_184	CTCGCCCTCCTCAGCAGCTGCAACTTCCCTCTCGGCAGCAGCAGCGGCCATCAGCTCATC[A/G]AAGTTTTCTGTCTTGCCCAGCACTATTTCAATCTTGGCCTTTTGCATGGGGCGGCCCCTT
Contig42131_336	CTTTGTCTGTGGAGTTCCACTGACCACCCATGTATTAGCACCAATCGAAGCTTGCACTTT[A/T]GGATTCAGAAACTGAATAACAACATCATCCTTGAAGATGTTGACCTCCTCAATACCAGGG
Contig42143_365	ATACCCACCAGTGACTACAAATCCCAATAACTGTTTTCAGCTAAGTCAATAGAATACGAT[C/G]ATCATCTCATTTCAATTCTTACGGTAACCAGGAGATGCTATCAGTCCCAGGAACTAGATG
Contig42168_182	CAAGGCCAAGAAGGGCGAGCACAAGGGCCAGGACGTCGCCGTCAAGGTCATCCCCAAGGC[A/C]AAGATGACAACAGCGATAGCCATCGAGGATGTCCGAAGAGAAGTGAGGATACTGAGCTCT
Contig42168_98	CTTCGGCTTCTCCAAGCACTTCTTCGCCAAGTACGACCTCGGCGAGGAGGTCGGCCGCGG[A/G]CACTTCGGATACACCTGCGCCGCCAAGGCCAAGAAGGGCGAGCACAAGGGCCAGGACGTC
Contig42173_322	GAAAACTACATGTATTATTGGACTTCTCTGTCCTTGTTATCCAATAAGGCTCCATACAAG[T/C]GCAGGATCTGTTGCAATCGCCCCAGATGTAGTTCTCCATAATATATTAGCTCTGAGGCAC
Contig42173_663	GTTTGGTCACCAAGAAATTGGTCAAGTTGACGAAATATGCCAAGCAAGAGTTAAATAACA[A/G]CAACCAAACAATGGTGAAATCCTTTTTCGCCAGTTCAATTGTAACGCCAACAACATTATC
Contig42173_739	GAAATCCTTTTTCGCCAGTTCAATTGTAACGCCAACAACATTATCCTCCATAAAGAGAGT[A/G]GCAGGAAGCAAGAGAATAACAGCAACTGGAGCCATGTACAAGAGCAGATTCATAGAATTA
Contig42173_811	GAGAATAACAGCAACTGGAGCCATGTACAAGAGCAGATTCATAGAATTAAGCTTCTCCCC[T/C]TCAGAAGACAGAAGAATTCCTTGCAACACCGTCTTCAATGCCCTTGCAGCAGTGGCTCCA
Contig42173_910	TGCCCTTGCAGCAGTGGCTCCAATGCACATGATGAATCCAAACAGATGAAAGCTAGGCTC[A/G]CTTCCGCTGGCGATGACGACGCCGGTGACGACGGGTACGAGGGTGAGGTAGGTGATCCAT
Contig42213_62	AAGAGACCAGATAAGCACTTGGCAATAAGAGTGTACTATGACAAAGTTCACTAGGCACTA[C/G]AGCAATGATAAATTGATAATGCCACAATATTTGCGGCTCCCAGGAGTAGCCATGCTGACA
Contig42264_260	TGATCCACTTGAGCATCCACAGAAGGAGACTTACTGGGGGCATGTTAATCCTATAGGTGT[T/G]AGGAGTTGTTATGATGAGGGAAAAAGGACAGCAGAGACTTTGACCATGGACTATCATCGT
Contig42264_381	GGTGGCGGTGTTGCGGTACGCATTGCTCGCATCTTCAATACGTATGGCCCTCGTATGTGC[T/C]TAGATGATGGACGTGTGGTTAGCAATTTTGTTGCTCAGGCACTGCGCAGACAACCAATGA
Contig42271_467	GCTGCTCTCCATCGAGCGGAGCCCTCCAATTGAGGAAGTGATCAGCACTGGTGTTGTTCC[T/C]CGCTTCATTTTGTTCCTTACACGTGAGGACTATCCCCAACTCCAGTTTGAGGCTGCCTGG
Contig42287_557	GTTGACGAAGTCGCGCTTCTTGCGCTGGCTCTCGACGATCTGCTCCACGCCGATGTAGAG[C/G]CCCCCGACGGCGGCGAAGGTGACCCCGTAGCTGCCGCACATCTTGAGCGTCCGGATGAGG
Contig42297_608	CACATCAAGCAACGTTTCCAGCTGCTTAGCTTGAATCATTCGGTCCTTGGTCTTGTTGTC[A/G]AAAAGAACAACTCTATTTTTGCATAGCTCAACAACTTTCTGCAGATATTCCGGGGCATTA
Contig42305_198	AATGGCCACTGGCCTTGTCTGCCTCGAGCTTTACAAAGTCCTTGCTGGTGGACACAAGGT[T/C]GAAAATTACCGCAACACATTTGCGAACCTCGCGATCCCCCTCTTCTCGATTGCTGAGCCA
Contig42305_549	GGAGGTGCCTTCTTACAGGCGCCATCTCGATGTTGTGGTGGCTTGTGAGGATGATGACGA[T/C]GAAGACGTCGACATCCCACTTGTTTCGGTCTACTTCCGCTGAAGGCCTTCATCTGCATTT
Contig42392_111	CTAGCTCACTAGACAGTGAACTGGCACGAGAATTGAACACGAAGCACAGTATTCTTCTCT[C/G]ATTAAAAATAAGTTTACATGATCATTCCCCTCCCCTGCTGAGGATTACATGCAACAGGAA
Contig42392_360	CTGGGCCCATGACACTCATGCCTCTGGCTCTGGCTTCTCGAAGAAAGTTTTCTTAATAAA[A/G]TCAAATGGCTGGACGAGGTAGAAGGCGGCGGTGCCGGCGGCGACGCCCCAGGTGGCGAGG
Contig42400_400	TGGCCGGTACAGGTTCGGGCTCAGAGATGACCTTGTGGTATCGGTGCACATAAGCACCAC[A/G]GGCTTCGTGTCACTCCTGCCCGCCACCCTGAAAACCCTGAAGAACACCGCTGTTTTCTCC
Contig42446_111	ATCCCAGGCCAAAAATTATTGAAACATCTATAGCAGAGCGGCTCCCCAGGTAAATGAAAC[T/C]TTCACTTTGTGTACAAGTAACAAACAGGCAGAGAAACTAGCAACTGAATGGGCCAATAAG
Contig42458_791	CGCCGTGTCCAGGGACCTGCTCCGGTGGCGCCACCTTCCTGTGGCCATGTTCCCCGACCA[A/G]TGGTATGATATCAACGGCGCCTGGTCGGGCTCTGCAACCGTGCTCCCTGACGGCCGCATC
Contig42467_146	TTTTTTGAAAACATAGGGACATGAAACATTAATTGAATGAGGTTGAACATAAACCACCAC[A/T]TGGAACATAGCAATATGAACAGTCAGCTAAAACAGGCCGCAGCATCTGCTGCACCATTAC
Contig42511_501	TGCTGCAATGATGATGTCTGCTTGCCGCACAATTACTTCAGGATTAGGGGTCCGTGAATG[T/C]ACGATTGACACGGTTGCATCTGCTTTCAGAAGAAGAAGGGATACTGGTAAACCCACAATG
Contig42527_160	AGCCTTCAATTGATCTTCACTCTCCCATGCAGTCCCATATATTCTTTGTAGCATCTGATT[T/C]TTCTCATCACCTTTCCAGTAAGCACCAGCAACAGACTCGAGCTCAACAGCCTTCCTTTGT
Contig42612_193	AAGCATTAACATACAAGACACAATAAATTGAGTTTTGTGAAACACTGCATTGCAAGGACT[A/G]AGAAGTCCAATAGTAGCTTAGATGTAAATACTTATAATTTCTTGAAAATAAACTACTTGT
Contig42612_261	CAATAGTAGCTTAGATGTAAATACTTATAATTTCTTGAAAATAAACTACTTGTAGAAGCC[A/G]GTAATCATGTCATGGAACGCAAATCAGGTGGAGGCTTCACTGTCGAGGCGAATCCTCTTG
Contig42621_351	GTACGAGCAGAAGCACATGTGCGATGCGCCGGCGAACGACAGCGTGGGCTGGAGGGATCC[A/G]GGCTTCGTCTTCGACGGCCTCATGAAGGGCTTGCAGCCTGGGAGGAAGTATTTTTACAAG
Contig42772_104	TGACTTATATTTCTTACTTGCCAATGATTCAGATGAATTTAACAGATGGGAAGCAGGTCA[A/G]GTATTAGCACGCAAATTGATGCTCAGTCTTGTGGCTGACTTCCAGCAACAGAAAACACTA
Contig42773_220	CTTCTTTGCAAGAACTCTGGTGTAAGCGTTCACCAGGGCCTTGGACACTCTGTAGGCCGA[A/G]GGCCCTTTCTCGATTGGCCATCCACGTTGATCCAGCTGACCATTCTTGAAGTCCTCTAGG
Contig42773_97	CGGCGCAAGTGCCACAGTCACAGGGCCTCTTGCGCCTTCCGCGACGGTTAGATCCCCGGT[A/G]TGGTAGTTGCCGTCGGTATTGACATGGCCAGGATTCACGCAGTTGATGCGCAGTGAGGCG
Contig42783_245	CACCACGTCTATCTTGCCCTTGGGCAAGCCAAACACGCTGTTCTGGAAGCACTCGGGCTT[T/C]GTCTTTGCGTTACACATGAAGATAAAGCCAGCGCAACTCCTCTCCTCCTCGTCCTTCTTC
Contig42789_343	TAAATTGGGTGGTGAGCAGCCCAGTGGGGGGATCCCGGGCACAATCAAGGTCTTCGCCCC[A/G]TGTTCAATTAGTCCCTCGGTGGCCTCGGCGATGGATCTGACTACGTCTGGGACGCTGGAT
Contig42805_176	AGAGTAGCGACATAATACAGCAATTAAACATGGCAGCGAGGACATGGCCTCATCATCAGG[A/T]TGTATACGGGAAACAAGAAATAACTCGTCCATCACACGACACACGACGACATGTACTAGC
Contig42808_133	CACGTCTCCTTACATGCATGTCTTGAGCAAAGGTAAAAGGGGAAAGCAAGCAAGACCTTA[T/G]CTAGACTTGGTCGCTTGACCAACACAAACAAACCAGAACCAAGCAGCACGCGCCACACAC
Contig42819_284	CGCAGTGATCGAGCCATTCGTGATTGCGACGAACCGGCAACTCAGCGTGGTGCATCCGGT[A/G]CACAAACTTCTGAGCCCACACTACCGTGACACGATGAACATCAACGCCCTGGCGCGGACG
Contig42828_168	GGGTTGGAAGTAATCCATAGCTTTGACCGACCAGCCGCTGTGAGTGATGCTCTGACAATA[A/T]CAGAAAAGGATGAGGCTTTTGCTGTTGTGCAGCATGTGGGTTCTCAAATCGAATTTATTG
Contig42843_903	GAGCTCGTCCTGGATCTCCTGGAGCCTCTCGATGGACATGACGAGGGCGCCGTCGATCTG[C/G]TCGTTGTCGTCGGCGGCGTCGGCGTCGGTCTTGGCCTTCTTCCCCTTGTCCGCCGGCGCC
Contig42858_60	TCCAGTTGTGCGCTAGGACGCTCAGCATCCAAGAACACTACCCGCAGAATTTGCTCAAC[C/G]GCAACCTGCTCTTTCTGCTCATCGAACAATTCTGGGACATACTCCACAGGCCCTTTGACC
Contig42863_341	GCTGGTCCAGAACACGGGCAGCTGGTACCGGATGGGGTCGCGCCAGTCCAGCCTCACGGC[C/G]GGCACCTCCTCCATGGCCATCATGAAGGAGTCCCACGTCTCCGCCTTCCTCTGCACGCTC
Contig42890_62	AGCTACTCAAAAATACAATCAGTATCATATTTCTCAGAGGCAATATCGGTAATCTTGGTG[A/T]GGCGTTCATTACATTTTACATTTATAACACCTGACAAATAAACAAATCAAGCTTTGATAT
Contig42890_951	ACCGAACTCGCCGACCACGAAGAGCGAGTTGGCGTAGAACTCCTTGCACTCCTCCTTGGT[T/G]GAGTTGCAGAAGAATGGCTTGAGGTCCCTGAACCACTGGATTTGTGTCATGAGCGCGCCG
Contig42930_122	ATGTGATAACTTCTTATACATTACAAAGATTTATTCATAGTTCTTCAAAAGAATACTACA[A/T]AACCAACACCACAACTCACACCTATATACTATGCAATTATATATTGCATGAGATGCTATA
Contig43012_224	TATATAATACAGTAGCAAACAGCCATTTGACTATATTGTAACTTCACCACACTGCAAGTA[A/C]CACAAGTGATAGGTCTATGTATAATTAATAATTGGTAGCACTTATCTATCTGGCATCATG
Contig43067_632	AAGCTATTAGCACGGATGAGAACAAGATCAACCAGCCGTATTGTGTACGCATGCAGCATT[T/C]GTGCGTGCTAGTATCTGTGTGTACCAATAAATACACCCCGGGGCGTGTATGTTCCTTCTT
Contig43068_248	TGTGGGGCTCTTGTTCTGATACCTTGCTGAAGAGCCATTGCTACTATACGCCGAAGTCGG[T/C]GTGTGACTAGCTGCAGTTGTTCTTTGCTGAGCATTCGTATAAGCAGAACCATCGTACCAC
Contig43070_419	ACCTGGTCGTGCACTTGTCCTTCCACTCCTCGTGCGTGATGTGCTGCTGCCGGCACTCCA[T/G]GCTGCAGAACGCCGCCTCGCCCTTGTACATGAAGGTGTCGCGGCCGGGGCCGAGGAGGCG
Contig43075_594	CGGCTGGTGCACCTGGGACGCCTTCTACACCGACGTCACAGCCGACGGCGTCAAGCAGGG[T/C]CTCCGCAGCCTGGAGGAGGGCGGCGCGCCGCCGCGGTTCCTCATCATCGACGACGGCTGG
Contig43082_74	ATCAACCAGCCACAGATGCACAATGTTACAAACCAAAAATCCGCTTGACAATAGCAATTC[A/G]GTTGATCGCAAGTGATAACCACTGAAAACTAAGGATAGATAGTTTTCCTTGCGGACATAA
Contig43089_1231	TCTCACCAAGCTCCAACCACTCATGAACAGAATCAAAGAGATTGGAGTGAGCTACGGCAA[A/G]AACCCAACTCAGGTGTCTCTGAACTGGCTGACCTGCCAGGGCAATGTGGTGCCGATCCCA
Contig43091_1045	CCCCCGAGACCCCGCCGCCGAGGACGACGTACTTGAAGTGCTTCTCCGTCGCCATGGCTT[C/G]TGTCCTGCGAGCGAGCGATCGATCGATGGAGCGAAACAGAAGCAGAACCAGGGGAAGAAG
Contig43105_506	GCGCAGGGCGGTGGCGAGCTCGCCGCGGGTGAAGTTGGCGGTGGCGGCGGTGCTGAGCGA[C/G]ACGTTGTTGCGGAACTGGTGGAGGTGGAGGTTCTTCTGGATGAACTCGGTGAACTGCACG
Contig43105_662	GTGGGAGTCGAGGACCATGATCTTGTCCTCGTCCGTCTTGTGCACGAGGATGCTCTGCAC[C/G]GCGGACGTGTCCGCCGCCACCACCGCGAAGTCGCGGCCGACCACGCCGATGACGCACTCC
Contig43129_175	GGAAGAGTCCTCCTTGTAGAGCCCCAGAGGATCAAAGGCTGGGCCAGCCGTCTCCAACGT[A/G]CACCTTGGGGACAAGACAAAGGCAGTTCTTCCTCTCCTTGCCGTTGCCGTGCGGCGCCCC
Contig43152_403	CCGCGTCACCTGCCTCCTCTGGTTCTACCTCGTCGCCATGTTCCTCCTCATCGTCGTCCT[T/C]CTCGGCTTCACCGTCTTCGCCTTCGTGGTCACCAACAAGGGCGCCGGGGACGCCGTGTCC
Contig43177_374	TCCTCACAGGCTTCCACGAACCAGCCACCCCCGCCTTCTCCAAACCCGAAGTACACGCGC[T/C]TCCGCACGCTGCCACCGCCCTCGCCGGCGCCAGCCACATGCGTGATGACGCAAGTGTAGC
Contig43177_727	CCTCATCATTTCTTGCAGGAAGAGAGGGAGAGAGAGAGATGGGGTTCAGTTTTGTACTGC[T/C]GTCCACTCTCCCATCTCTCCTCTTCTCCCTCCGAGCTTCTTTCACTGATGAAGAATACTA
Contig43201_243	CATCGGGTCAAATCCTGCTAACGACAATACTTCGTTTGTTGAAGATAACTCACTTCCATC[A/G]CTCTCAAGAGCTGTTAATCAGAGGGATGCTGATCTTGTTTACTTCTGGCAGAAGTACCGG
Contig43201_752	TAGATGAAGCAACTTAGTATGTCAGCTATTGTACCATACCAAATTTCCTTCCTGTTCACA[T/C]AAGGTTAGTAGCGCTTGAATGAACCTTAGATGAATAAGAATGATGCCCATTATTTCTGCT
Contig43207_59	CAAAGTGCTTTTCATCTTCCCCCCACTCCAACTTGCGCTTCGTCTCTCACTCCCACTC[A/T]TCAAAACCGGCAAGCAACTTGGCAGATCACAATGGCGCGCCCTGCCGTCCTGTGCGCTGC
Contig43210_160	CCAAGGTGATATCAAAGCTCTGCAGAAGAACTTATCTGCCAAAGAACTGCTATACCAGCA[T/C]CAGCACAACAAAAGAATGAGCTGCCCTGCAATGGCACAATTGCTCTCCAATACCCTGTAC
Contig43212_186	GCTTCCGCAGGGACATGTTCTTCTCATTATCCTTCTTCACACCTTGGCCACAGCCATCTC[A/G]AAGTCCTCCTGCGTCACGTGCACCCTTCTCTCACGGAGAGCAAACATTCCAGCTTCGGTG
Contig43212_477	CAAAAGGGCTTGATCCAGAATGTCTATCCGGTTTGTTGCCATCAGAACCTTAATTTTGTT[T/C]GAAGCTTCAAAACCATCAAGTTGGTTAAGAAGCTCAAGCATGGTGCGTTGCACTTCACTA
Contig43216_374	ACGCTCGAAGCTAAGGAAGTCCTTGGTCTTGAAGATGAAGGCGATGCCAGCGTGGCTGCC[A/G]TTGTCGTCGTCCTTGGAACCGATGAGAATGCGCCACGTGGAGTCGGACTTGTCCCACCAC
Contig43224_130	TTGCTACAAGGAACTGAAATTGTTTGGCGATAAGTTACGAACTGAATGACCAGCCCGCTA[A/C]GTACATGCATTCTATCACGTGCCGACGGTGCACCCCGCCGGCTGCGTGAATTTCAGTGAC
Contig43226_275	TCGATGTTTGCTCCGCCGAAGCTCGCAGCCTCGAAGAGATGCCGTGGAGCTGTGGTGTGT[T/G]GAGTAGTTGTAGAGGAAGAGAGGCAGCCCTGGCCTGATCGCCCTCACCGAGTCTCTGTAT
Contig43229_769	CCGCCCATGGTTGGTTGGTTGGTTGCGTGTCGGGCTTGTGCAGCGGAAAGGAGGACGGCA[A/G]CGCAAGCAAGGCGACGACTCTACGGCACGCTCCGGCTTCCGCTGCCAGGAAATTTCTTCC
Contig43243_590	CGCCATCATCGTCACCTGGACGGGATCGAGAGCTCCGAAGGTGCGTGACGCCGTGCCGGC[T/G]GCCTGGTGGGCCTTGAGCGTGCGCCAGAGCTTCTTGGCCATTTCGCCGGAGGCGTAGCTC
Contig43250_269	GGCACCACCTGCGTGGAGCGCATCGACAGCGCCATCAAGATCTTCAACCGCGGGCTGGTG[A/G]GGCTCGTCAACGAGATGAACTCGCTCCCCGGCGCGCACTTCACCTACATCAACGCATACA
Contig43255_480	GAGCTCGACAAGCATTATCGCTCTTGCAGATTTCGTATCACCATACTTGGAGAGCTGCTC[A/G]TTCTCCCTGAAGTTCTCCAGAGTCAGTAGCTGCGTGATCTCCTTAAACAGCTCCTCGTTG
Contig43255_609	AAACACCTTCAGGTCCTTGACCAAGATTTCCACCGCCTTTGACCGATCGTGCTTATCGAG[T/C]GCCTCGAGGTACTTCTGCTTGCGGATCTCGAAGAATATCTTCATGGAGTAGCGGTTGTC
Contig43284_333	CAGGACCTTCGACTTGATAGCAACAAATACAGGATTAGAATTGAGAGCCTCTGGCGGTTG[T/C]TCTTGACCAGTAAGCCATTTCCACAAATCTGGGTTCTCGAGGTCGAGGACTTGGAGCAGG
Contig43284_463	TTGGCCTCGTCCATGGAGCGGATGTGCTGCTCTACCCAGGCCGAGCACCAGGTCCAGCTC[T/C]AGGAAGCCCCTCTGCTTGCTCCTGTACATCAAACTGTTGACGAGGCGGCGGCGGCTCTCG
Contig43285_109	ACGCTGCCAAGGGGGTCTTCCCGGAGGTCGACCAGATCGTCCAGTTCGCCAAGGCGCTGC[A/T]GGCGCGGACTGCGGCCTCTGCTGCTCCGAATAACTGACATGTGATGCAATGGTTGAGGCT
Contig43288_223	AACGTCGGCCTTGTCTCCCTCAGCGATCGTGGCGATCACCTCGCCGGTGCGTGGGTCCCG[A/G]GTCTCGAACGTCTTGCCGGAGACCGCGTCGACGAACTGGCCATTGATGAAGAGCTTGGTG
Contig43308_243	TGAAGTTAAGAAGATAGCAAGACGGTTTAAGGAAAAAGTAGGGCAGGGAGGATATGGAAG[T/C]GTATATAAAGGTGAGCTGCCAAATAGAGTGCCTGTGGCTGTCAAGATGCTAGAGAACGCA
Contig43320_168	AAAATCAACCCAAATTTAATGCAACATTATTATGTCATACCAAGTAGGATGACAGTCACA[T/G]ATAACATTCTGCCATCAAGCGTCATACACAATACACTGGCAGACATTGTGAACCAAATAA
Contig43323_115	CTGCTTCGGCCCCAGCGGCGAGGTGGTAACCATAAAAGTTATCCGCAATAGGCAAACTGG[A/G]CAGTCGGAGGGATATGGTTTTGTAGAGTTCTTTTCCCATGCATCTGCAGACAAAGCTCTT
Contig43323_397	TTTTGCTGGCAAGTACCGCTCCGTCAAAGGAGCTAAAGTTATTATTGATGCAAACACAGG[A/C]CGTTCTAGGGGCTATGGATTTGTTAGATTCGCAGATGATAATGACAAATCTCATGCAATG
Contig43323_469	CTATGGATTTGTTAGATTCGCAGATGATAATGACAAATCTCATGCAATGACTGAAATGAA[T/C]GGTATATATTGCTCTACTAGGCCGATCCGGATAGGACCTGCAACGCCTAGAAGAACTGGT
Contig43323_733	TCCTCTTGGGAAGCAATGTGGCTTTGTTCAGTATGTCAACAGAACCGATGCGGAAGAAGC[A/G]CTGCAAGGATTGAATGGTTCTGTCATTGGAAAGCAGGCAGTTCGCCTTTCATGGGGCCGC
Contig43343_395	CTCCCTGAGGTCTTGAAGCTGTGCTTCTGTGAACCCTCCTGCTGCTTCTGTTCCTGATCT[A/T]GCCATGAGGCTGACGACCCATCGAGCTGCCTCACTATAGTCCTTCTGAGTCGCACGAAAC
Contig43373_119	CAGGAAATTTTCTGCAATAGAAGTATACTGTATTTCACCGTGTCATATATGACGAGGTTG[T/C]ACTGCACAAGGTAACTGAGCACATATAACATAGCCGGTTCCAAGCACAGCCTTTATTACA
Contig43373_648	GCTCAGTTCCGTGTAGTTGGAATTGGTCAAGCCACACTGGGAGGCAACATTGACGATGAG[A/G]AGGACCTTCCCCTTGTAGGTGCTGAGGTCAACATCTTTCCCACTTGCATCCTTGACGGTG
Contig43384_75	AGTAGATATACAAATTAAGGGGAAAAAAATGGACAACTCCTCTTCTCCGGAATACTGGAT[T/C]GCGAGCGTTGGTTTCTCAATCCAACGGCCTTGGTCGATTGCCTCCAATGAATGGCACGGT
Contig43393_200	AGGGAAGATGTAGTGTCGAGTAGTGTGGACCAGCAGACCAACTACTGGGTGTGGTTTTGA[A/G]GGATTTTTGCAGTGTGTTTGTAGGATCCGTATGCTGCGCTGTGTCTGGGATTTTGAAATA
Contig43394_268	GACGACCACCCCAACTAGCACCACTACCACGCCCACCAGCACCACGACTACGCCCACCAC[A/T]ACCACCACGACGCCCACAACCACGACCACGACCCCAACCACCACCACTACCACCCCAACA
Contig43403_149	AGCATCTCAAGTGAGAATCAACAATCCAGTTGCCACTCACCCAACAACCCCGACTCGACA[T/C]GGCAGGCTCTTCCTCCAGGAAGGAGGCAAGAGCAACATGTGTGTATCTTGTACATCATAT
Contig43403_514	AGGCAACTTGTTCGCCTTTTTGTCTGGTTTTGACTTTGCTGACGATGGCTGGACAACAAC[A/G]TGCATTGTGATAGCTGTGCTGGGAAGATCACCAAAAGGCGCTCTGCACTGTGCAATATTC
Contig43407_566	TCTTCAAGACAAGAGATATAAGAACCGTGAGCTGCAAACGATGCGAGTTCTTGATCACCC[A/G]AATGTTGTGGCTTTAAAGCATTGTTTTTTCTCAAAGACTGAGAAGGAGGAGCTTTACCTC
Contig43412_244	ACAAAGAATGCACAAACACCAACATGCCGTCTCTCAGCTTTCTCAGACCAAACCAGATCA[A/G]ACCGACTCGAACTCGAAGCGCATGAGGAGCTTGACGTTGGGGTACTTGTTCCCCTTGCGG
Contig43420_206	GAAGTGCTGATCTGCCAGGAAAACCTTGTCAGCCAAGATACTCTTGCTGTACAAATAAGA[T/C]TTTTTCAATCTCTAAGACCAAGCTCCATCTCAATGTCATCATCCTCTTCAAATAGCTTCA
Contig43420_336	CATGTTGTTCCTCTCTCTTCTTCTTCTGCCAATACTTGAAAAGGAAGAATGATAACAGAA[T/C]GGCTGCCCCAATTCCTATCAGCACAAACAGAACTGTTTGGCCAGTATGACCTTTTGACTG
Contig43421_376	TGAACGTATCATCACCCCTCGAATTGCGCTGACAACAGCAGAATATTTGGCTTATGAATG[T/C]GGGAAGCATGTGCTTGTCATCTTGACAGATATGAGTTCATATGCAGATGCACTTCGTGAG
Contig43438_163	CACAGATAATGTACACTTTGTTGTTACAAAATAACATAAGGAAAACAGATAATCAAAAGG[T/C]TATTTGCAGACACGTGGCCTGAACCGCATCAATGGATGGACTGGAACTAATGGATGATTC
Contig43438_357	GCCCCCTGGTCTTTCCCCATACCTGTCCGGAACCTCAGCAAACAATGCATGGACTATATG[T/C]TTCTCATATATATACCCTAAGGCCTGTCTCCTCTTGTGAAGAGATCCATCCTTCGCCAGC
Contig43439_200	CGCCGGCGTCGAGGCCAAGAACGTCGTAGAAGGTGTCGGAGGCGCCGCGCTCCAGCGTGG[A/C]AACGGCGGTGGCAGAAGTGGAGAAGGATGCAGAGCGGGAGAAGGTGGCGCTGGGCCGGGC
Contig43446_621	CTACCTCAGCAAGGACACCGTCTCCTTCGGCTCCAACTCCGTCCCCAACTTCTACTACGG[C/G]TGCGGCCAGGACAACGAGGGTCTCTTCGGCCAATCCGCGGGCCTCATGGGCCTCGCCCGC
Contig43447_129	ACTAAAGAACATACTATAACAGCAAACAAACTGATTTAGCAAATGCTTAGGAGGCAATGC[A/C]TGCCCAGAAACTCTTGGGCATAGATAGAGATCACTTCTTCTCCTCCCGCTCACGGTTCCA
Contig43447_202	CTTGGGCATAGATAGAGATCACTTCTTCTCCTCCCGCTCACGGTTCCACTGCTCAATCTT[T/C]GCCCTACGCTCCTCACTGTTTTCCCTGACTGGGCTCCTTCCACGCCTCGGTGGGCTGCCA
Contig43468_272	CCAGCCAACAGTTGACTGCTAGAACTTTTGCCTGCTGGACCCAAGAAGACATCAAATGGA[T/C]GGATCCGATCAAGTATCCTTGTGCTCCTCAGTGGCATCATGGTACTCGGCGTCCTCCTCG
Contig43473_314	CCAGGACCTCTTCGGCAAGACGCTGCTCCTGGAGCTCGTCAGCTCCGAGCTCGACCCCAA[C/G]ACGGGAAGGGAGAGGGAGAAAGTGAAGGGATTCGCTCACATGACGCTGACACAAGGGACG
Contig43474_176	GGCCTGAGCGACGGCGCAGAGGCCGCGGTTCATGACCTTCTCGGCGTAGAGCTCCACGCT[T/G]CCGTCGGGAAAGTTGAAGCGCTTCTGCACCACCGACGTCAGCTCCCGGATCCTCCGACCC
Contig43492_82	GTGCAATGACGGGCAAAAGGAAAAAAACGCTTAACATAGGTGAACAACGCCTGGAATCAT[T/G]CCACCGGACCAGTACAATGTAAAGCAGTGGATCATATGTGGATCCACAACATAGCTCATA
Contig43492_900	AGTCGCCATCTTGTAAGCCATTGCCATGGCTGAAGCTCGTCGCCGGTGGGCGCAGCGATG[A/T]GGAGGGAAGGGTCGCTGAAGGAAGGGAGGGTTCTTTGTTGGTGGTTTGAGGAGGGATGAG
Contig43510_481	GTTGATGAGGAGGTAGCAGGCGGTGAAGGAGATGATGGAGAGCGTGATGGAGGTGGCCAG[A/G]TACGCGCCGCCGTACTTGGCCAGGAGGTCCTTGGCCTGGTCGGTCCTCGACTTGCTCTTC
Contig43514_334	GAGAGCCTAGCTTGGGCTCACGGTTTCAGCGCCGAGTAGGTCCGGTACTTGGCCTCCTCC[T/G]CCGCCGCCTTGGCCTCCTCCGCGGCGGCGTCCACACCGTAGCTCTTGTGGTAGCACGGGA
Contig43514_387	CTCCTCCTCCGCCGCCTTGGCCTCCTCCGCGGCGGCGTCCACACCGTAGCTCTTGTGGTA[A/G]CACGGGACATGGGTGCTGACGGGACAGGTCATCTTGGTCCTGTGGAAGAACCCGGCACAC
Contig43514_444	GTAGCACGGGACATGGGTGCTGACGGGACAGGTCATCTTGGTCCTGTGGAAGAACCCGGC[A/G]CACTCGTCGTGCGACCGCTGGTTGGGCGCATAAGGGATGCAGTTGCGGTCGACGTTGAGC
Contig43516_299	CGACTGTTCCAAATGATCAGTTCAGCTTCAGCTGTACTGAACGATGGAGCGGTAGGAGGC[A/G]CTGGGGGCCCAGTTGGCCGGGATGATCTTGTCGGCGACGAGCTGCTTGCCGGACTCGTTG
Contig43525_126	GATGAAATCGTCCCTCTCCTGGTCCGTCATCCCCACGGTGGAGCAGTCCCCGACGCCCCA[T/C]TCGGCGCCCCGCAGGCAGTACTTGTCCTGGATCGCCCTCTCGTTCTTCTCTTTGTTCTGC
Contig43527_131	AACACGCTGTAAGTGACATGTCTTTATTATACTGGTCTCAAGACTCGAAAGCTTCGACTA[A/C]CACAGTATGGCAGTCGCACCCTGTACATTACAACCGTAGTTCTTAACAACACGACACACA
Contig43564_779	ATATGCCCCGGTTAAACCCTTGCGTATATCTCCATGTCTTGGTCGATTTAACCAGGCTTC[C/G]TATCATCCTATGTACTATCGCGTATGTATACAACCTAAGTGAAATAAAGAGCTACGCGCG
Contig43565_523	GCCAACCCCGAGGTCAGGGAGTTCATCACCGGCTTCGCCACGGCCAAGGCCTGATCGTTC[A/G]TGTTTGGGGTGTGGATTCTCGTTTGGTTACGGTTTGGTAGAGTGAGTGTATAGCCGGGAG
Contig43579_103	AACTAGAGGCTAATCCCGACGATCATCTGAACTCCGGTATACAAAGTCTAGTACCGAACA[A/T]TGAAAGAAAACCACATGCAGCACCATTATTTGTTGCAATTAACTGTGACACAATAATTCA
Contig43580_381	GCTCCATGATCTTGGGAAGCAGAGGCAGGGAGTTGACGGCGCCTACGACGACGGAGGAAA[A/G]CCAGAGGCCGACGATGGCGCCGCCGGCGTAGGTGAGGACGGTGGACTTGTTCTCAACGGC
Contig43581_160	AACAATGTCAATTTAACAGAAAACTGGCTAGCACCGGCTGAAACTTGCCCGGTTTGTTTA[A/T]TTCTACATCTACTTCTACTACTCCGACATGGGTTGTTGGGATGATCAATCATGCGATGCA
Contig43589_134	GAATTTCGCCGATCGCCGTGCACAATTTGAGCAGCTGGAATATACCGAAGAAGATTACGA[A/G]AAGGAGCTTGAGCATATTCAGAAGGTCTTTACTCCATTGGTTGAGAAGTGCAAGAAGTAT
Contig43590_190	ACTTTTACCAGCTACATTTGGCATGCAGATAACTAATTCCACCAGCATCCGAGGTCAAGG[T/C]GCTGTTCAAACTTCAAAGGATAGCAGTTCCAAAACCGCTGCTGCCATGGTCTCCGGCGGT
Contig43591_94	ATTCACCACCAATAGGATTAAAACCCATTTCCCCAGGAGCAGCAATCAGCCTACCCCCAA[A/T]ATCCCCTGCATGAACAGCAAACGCCCACCACGACCAAAAAAGAATGAAACGGTACTGGAA
Contig43599_109	CCTCGCGGCCGCGGCGGCCGCGGCCTGCGCGTGGTGCAGCGCGGCCACGTCGTACGACGG[T/C]GGCGGCTGCTGCTGTTGCTGCTCGACGTTGGCTGCCCTCGCCTTCTTGAACCCGCGGCCC
Contig43599_361	TGCAGACGCTCTGGCCATTGATCTCGGCGTCTCGTTCGCGCCGTCATTGACGTCCGCTTT[A/G]CCGCTAGGGCCGGACCTTCCTGCCTCGTCGGCATTGCCGGCACCGCCCTCCTGCTTCTCC
Contig43617_133	AGTGGCTTGCTCGTAGAGTTTGAGCTAGCAGCTCGAGATGGCACCGGCTTCGTCGTTCCC[T/G]ATCATCGACATGGGGCTGCTGAACGGGAAGGACCGGCCCGCCGCCATGGACCTGCTGCAC
Contig43617_229	GCCCGCCGCCATGGACCTGCTGCACGACGCATGCGAGAACTGGGGATTCTTCCAGGTTCT[T/G]GACCACGGCATCTCGACGGAGCTGATGGACGAGGTGGAGAGGATGACCAAGGCGCACTAC
Contig43632_941	AATCTCGATACCTCCACACTCTGAGAAGCTAATGGTGCAACCAAGCCTGTCTGATACAAT[T/C]GAGAGATAATACTCTTGCTCGTGCGGCACAAATGGCTCGACTATGAACGTTGTAATCGGA
Contig43634_131	TCACCTATGTAATTTTCCGTGTGTCAAACAAGACGCCACGTTGGATTAGGAGGGTCGTGT[T/C]ATCTGTCTGCTGCTTGGCCAGCCTGATCTTCTTGTCCAGATTGCCTCACGAATTGCCCAC
Contig43635_374	TAATGCAAACGATGAAAAGTTACAACGCACCTACAACGAGCTGCAGGAGTACAATACTGT[T/G]CTTCAAAAGGCTGGTGAATTTTTCTATTCGGCTCAAAGAAGCGCTGCAGCACAACAGACA
Contig43646_131	CATGGATGGCAACAAGGACGACGCGATCAAGGCCATGCGCATCGGCAAGGATGCCCTCGA[T/C]GCCGGCGACACCGACCGCGCCCTCAAGTTTCTGTCCAAGGCCAAGCGGCTAGACCCCTCG
Contig43664_107	CATTTCTTCCAGCAGCTTCCCTTCCCCACTACGCCCAAGAAGCAAACCGTGGCAAGCGAA[T/G]CCAGAACCCTAGACCAGCAAGAGGAGATCCCGACCAGCCCCGCCATGCAGGCCCCGGCGA
[truncated: 1,426 more rows]
